# Supplementary material for: Lon protease reprograms cellular physiology of Streptomyces coelicolor resulting in enhance antibiotic production
Source: Front Microbiol. 2026 Mar 16;17:1789434. doi: 10.3389/fmicb.2026.1789434 (PMC13033682; doi:10.3389/fmicb.2026.1789434)
Supplement: Supplementary file 2 [file Table_1.xlsx]

## Sheet: 24hWT1-VS-24hLON2.PossionDis_Me
GeneID	Length	24hWT1-Expression	24hLON2-Expression	log2FoldChange(24hLON2/24hWT1)	FDR	Up/Down-Regulation(24hLON2/24hWT1)	Pvalue	Symbol	Cellular Component	Molecular Function	Biological Process	Kegg Orthology	Nr Description	Desc
1100139	1020	0.01	19.45	10.9255544398736	3.08469249189704e-50	Up	4.23928e-51	SCO4698	NA	GO:0003677//DNA binding	GO:0015074//DNA integration;GO:0032196//transposition	NA	WP_011029823.1//IS481-like element IS1649 family transposase [Streptomyces coelicolor]	[locus_tag=SCO4698] [db_xref=GeneID:1100139] [protein=IS1652 transposase] [protein_id=NP_628857.1] [location=5122836..5123855] [gbkey=CDS]
1097953	2079	54.28	4316.26	6.31321724056605	0	Up	0	SCO2519	GO:0016020//membrane;GO:0016021//integral component of membrane	NA	NA	K06994//putative drug exporter of the RND superfamily	WP_011028402.1//MULTISPECIES: MMPL family transporter [Streptomyces]	[locus_tag=SCO2519] [db_xref=GeneID:1097953] [protein=hypothetical protein] [protein_id=NP_626759.1] [location=complement(2714777..2716855)] [gbkey=CDS]
1097951	684	14.59	657.80	5.49459721980487	0	Up	0	SCO2517	NA	GO:0003677//DNA binding	GO:0000160//phosphorelay signal transduction system;GO:0006355//regulation of transcription, DNA-templated	NA	WP_003976286.1//MULTISPECIES: response regulator transcription factor [Streptomyces]	[locus_tag=SCO2517] [db_xref=GeneID:1097951] [protein=two-component system response regulator] [protein_id=NP_626757.1] [location=complement(2712740..2713423)] [gbkey=CDS]
1097952	1344	32.53	1252.29	5.26665406154689	0	Up	0	SCO2518	GO:0016021//integral component of membrane	GO:0000155//phosphorelay sensor kinase activity;GO:0046983//protein dimerization activity	NA	NA	AIJ15934.1//two-component sensor kinase [Streptomyces lividans TK24]	[locus_tag=SCO2518] [db_xref=GeneID:1097952] [protein=two-component sensor kinase] [protein_id=NP_626758.1] [location=complement(2713432..2714775)] [gbkey=CDS]
1100842	774	2.03	73.42	5.17662148191437	3.63663876363636e-119	Up	2.88244e-120	SCO5402	NA	NA	NA	NA	KNZ40147.1//hypothetical protein AKG39_19220, partial [Acetobacterium bakii]	[locus_tag=SCO5402] [db_xref=GeneID:1100842] [protein=hypothetical protein] [protein_id=NP_629541.1] [location=complement(5874400..5875173)] [gbkey=CDS]
1099267	1167	57.22	1327.00	4.53550506282174	0	Up	0	SCO3831	NA	GO:0003863//3-methyl-2-oxobutanoate dehydrogenase (2-methylpropanoyl-transferring) activity;GO:0016624//oxidoreductase activity, acting on the aldehyde or oxo group of donors, disulfide as acceptor	NA	K00161//pyruvate dehydrogenase E1 component alpha subunit [EC:1.2.4.1]	WP_011029257.1//MULTISPECIES: pyruvate dehydrogenase (acetyl-transferring) E1 component subunit alpha [Streptomyces]	[locus_tag=SCO3831] [db_xref=GeneID:1099267] [protein=E1-alpha branched-chain alpha keto acid dehydrogenase] [protein_id=NP_733618.1] [location=complement(4213272..4214438)] [gbkey=CDS]
1096752	234	1.16	26.79	4.52949787071481	2.25092027909011e-10	Up	6.74126e-11	SCO1329	NA	NA	NA	NA	WP_003977499.1//MULTISPECIES: hypothetical protein [Streptomyces]	[locus_tag=SCO1329] [db_xref=GeneID:1096752] [protein=hypothetical protein] [protein_id=NP_625614.1] [location=complement(1404801..1405034)] [gbkey=CDS]
1101941	264	0.50	10.15	4.34340782229781	6.29856687994932e-05	Up	2.60508e-05	SCO6502	NA	NA	NA	NA	WP_003972476.1//MULTISPECIES: gas vesicle protein GvpG [Streptomyces]	[locus_tag=SCO6502] [db_xref=GeneID:1101941] [protein=gas vesicle synthesis protein] [protein_id=NP_630584.1] [location=7195503..7195766] [gbkey=CDS]
1097946	207	0.68	12.32	4.17932369944456	0.000262397423350254	Up	0.0001151276	SCO2512	NA	NA	NA	NA	WP_011028396.1//MULTISPECIES: hypothetical protein [Streptomyces]	[locus_tag=SCO2512] [db_xref=GeneID:1097946] [protein=hypothetical protein] [protein_id=NP_626752.1] [location=complement(2709164..2709370)] [gbkey=CDS]
1103026	921	12.77	201.45	3.97959137533324	0	Up	0	SCO7588	NA	GO:0003824//catalytic activity	NA	NA	WP_011031765.1//MULTISPECIES: SDR family oxidoreductase [Streptomyces]	[locus_tag=SCO7588] [db_xref=GeneID:1103026] [protein=oxidoreductase] [protein_id=NP_631631.1] [location=complement(8413357..8414277)] [gbkey=CDS]
1102018	1398	1.55	24.25	3.96764462668762	9.11424712095032e-63	Up	1.105698e-63	SCO6579	NA	GO:0003824//catalytic activity	NA	NA	WP_003972399.1//MULTISPECIES: alkaline phosphatase family protein [Streptomyces]	[locus_tag=SCO6579] [db_xref=GeneID:1102018] [protein=hypothetical protein] [protein_id=NP_630659.1] [location=7285813..7287210] [gbkey=CDS]
1102149	2190	10.02	151.20	3.91550372591323	0	Up	0	SCO6710	NA	GO:0009055//electron transfer activity;GO:0016787//hydrolase activity;GO:0005507//copper ion binding	NA	NA	WP_011031124.1//MULTISPECIES: DUF1080 domain-containing protein [Streptomyces]	[locus_tag=SCO6710] [db_xref=GeneID:1102149] [protein=glycosyl hydrolase] [protein_id=NP_630783.1] [location=complement(7461626..7463815)] [gbkey=CDS]
1096751	858	6.75	97.84	3.85746499658919	3.10199191456311e-146	Up	2.09292e-147	SCO1328	NA	NA	NA	NA	WP_011027724.1//MULTISPECIES: hypothetical protein [Streptomyces]	[locus_tag=SCO1328] [db_xref=GeneID:1096751] [protein=hypothetical protein] [protein_id=NP_625613.1] [location=complement(1403709..1404566)] [gbkey=CDS]
1096753	1083	21.61	300.03	3.79533578570219	0	Up	0	SCO1330	NA	GO:0004467//long-chain fatty acid-CoA ligase activity;GO:0003824//catalytic activity;GO:0102391//decanoate--CoA ligase activity;GO:0016874//ligase activity;GO:0003996//acyl-CoA ligase activity	NA	K01897//long-chain acyl-CoA synthetase [EC:6.2.1.3]	WP_011027725.1//acyl--CoA ligase [Streptomyces coelicolor]	[locus_tag=SCO1330] [db_xref=GeneID:1096753] [protein=fatty acid CoA ligase] [protein_id=NP_625615.1] [location=complement(1405031..1406113)] [gbkey=CDS]
1100436	1263	8.81	121.97	3.79124051371625	6.25843981875e-271	Up	2.62374e-272	SCO4995	GO:0016021//integral component of membrane	NA	NA	NA	WP_011029991.1//MULTISPECIES: hypothetical protein [Streptomyces]	[locus_tag=SCO4995] [db_xref=GeneID:1100436] [protein=hypothetical protein] [protein_id=NP_629147.1] [location=complement(5434218..5435480)] [gbkey=CDS]
1102010	999	11.16	144.89	3.69854909430416	7.81531464367816e-246	Up	3.56312e-247	SCO6571	NA	GO:0050114//myo-inosose-2 dehydratase activity;GO:0003677//DNA binding;GO:0016853//isomerase activity;GO:0004519//endonuclease activity	NA	NA	WP_003972408.1//MULTISPECIES: sugar phosphate isomerase/epimerase [Streptomyces]	[locus_tag=SCO6571] [db_xref=GeneID:1102010] [protein=DNA-binding protein] [protein_id=NP_630651.1] [location=7274581..7275579] [gbkey=CDS]
1095739	1359	9.44	119.64	3.66376914575751	5.86958128205128e-279	Up	2.3992e-280	SCO0315	NA	GO:0008836//diaminopimelate decarboxylase activity	GO:0009089//lysine biosynthetic process via diaminopimelate	K01586//diaminopimelate decarboxylase [EC:4.1.1.20]	EFD71643.1//decarboxylase [Streptomyces lividans TK24]	[locus_tag=SCO0315] [db_xref=GeneID:1095739] [protein=decarboxylase] [protein_id=NP_624642.1] [location=complement(313697..315055)] [gbkey=CDS]
1102150	2346	14.85	178.41	3.58666164540923	0	Up	0	SCO6711	NA	GO:0003824//catalytic activity;GO:0016491//oxidoreductase activity	NA	NA	WP_011031125.1//MULTISPECIES: ThuA domain-containing protein [Streptomyces]	[locus_tag=SCO6711] [db_xref=GeneID:1102150] [protein=hypothetical protein] [protein_id=NP_630784.1] [location=complement(7463830..7466175)] [gbkey=CDS]
1101331	264	2.98	35.53	3.57565345286906	2.53389421166095e-13	Up	6.77542e-14	SCO5889	NA	NA	NA	K21781//peptidyl carrier protein	WP_003973132.1//MULTISPECIES: acyl carrier protein [Streptomyces]	[locus_tag=SCO5889] [db_xref=GeneID:1101331] [protein=hypothetical protein] [protein_id=NP_630010.1] [location=6445654..6445917] [gbkey=CDS]
1102151	1032	1.17	13.73	3.5527511905637	4.29502962207792e-24	Up	8.66546e-25	SCO6712	NA	GO:0005507//copper ion binding;GO:0016491//oxidoreductase activity	NA	NA	WP_003972284.1//MULTISPECIES: multicopper oxidase domain-containing protein [Streptomyces]	[locus_tag=SCO6712] [db_xref=GeneID:1102151] [protein=copper oxidase] [protein_id=NP_630785.1] [location=7466508..7467539] [gbkey=CDS]
1102008	1047	15.88	179.69	3.50022730549006	2.10565517241379e-305	Up	8e-307	SCO6569	NA	NA	NA	K10439//ribose transport system substrate-binding protein	WP_003972410.1//MULTISPECIES: substrate-binding domain-containing protein [Streptomyces]	[locus_tag=SCO6569] [db_xref=GeneID:1102008] [protein=solute binding protein] [protein_id=NP_630649.1] [location=7272140..7273186] [gbkey=CDS]
1102952	501	0.93	10.51	3.49838814285415	8.97629724304716e-09	Up	2.91762e-09	SCO7514	GO:0016021//integral component of membrane	NA	NA	NA	WP_003971631.1//MULTISPECIES: DUF2975 domain-containing protein [Streptomyces]	[locus_tag=SCO7514] [db_xref=GeneID:1102952] [protein=hypothetical protein] [protein_id=NP_631559.1] [location=8328549..8329049] [gbkey=CDS]
1099653	1635	12.08	131.92	3.44897094411239	0	Up	0	SCO4213	GO:0043590//bacterial nucleoid	GO:0015666//restriction endodeoxyribonuclease activity;GO:0003677//DNA binding	GO:0009307//DNA restriction-modification system	K07448//restriction system protein	WP_011029505.1//MULTISPECIES: restriction endonuclease [Streptomyces]	[locus_tag=SCO4213] [db_xref=GeneID:1099653] [protein=hypothetical protein] [protein_id=NP_628388.1] [location=4621091..4622725] [gbkey=CDS]
1099265	1476	52.86	571.58	3.43470710627579	0	Up	0	SCO3829	GO:0005737//cytoplasm	GO:0016746//transferase activity, transferring acyl groups;GO:0016407//acetyltransferase activity;GO:0031405//lipoic acid binding	NA	K00627//pyruvate dehydrogenase E2 component (dihydrolipoamide acetyltransferase) [EC:2.3.1.12]	WP_011029255.1//MULTISPECIES: 2-oxo acid dehydrogenase subunit E2 [Streptomyces]	[locus_tag=SCO3829] [db_xref=GeneID:1099265] [protein=branched-chain alpha-keto acid dehydrogenase E2] [protein_id=NP_628018.1] [location=complement(4210796..4212271)] [gbkey=CDS]
1099266	1005	68.52	730.01	3.41331917026851	0	Up	0	SCO3830	NA	GO:0003863//3-methyl-2-oxobutanoate dehydrogenase (2-methylpropanoyl-transferring) activity;GO:0003826//alpha-ketoacid dehydrogenase activity;GO:0003824//catalytic activity	GO:0009083//branched-chain amino acid catabolic process;GO:0007584//response to nutrient	K00162//pyruvate dehydrogenase E1 component beta subunit [EC:1.2.4.1]	WP_011029256.1//MULTISPECIES: alpha-ketoacid dehydrogenase subunit beta [Streptomyces]	[locus_tag=SCO3830] [db_xref=GeneID:1099266] [protein=branched-chain alpha-keto acid dehydrogenase E1 subunit beta] [protein_id=NP_628019.1] [location=complement(4212271..4213275)] [gbkey=CDS]
1095832	465	63.29	653.15	3.36736488094753	0	Up	0	SCO0409	GO:0031160//spore wall	NA	GO:0030435//sporulation resulting in formation of a cellular spore	NA	WP_003978456.1//MULTISPECIES: spore-associated protein A [Streptomyces]	[locus_tag=SCO0409] [db_xref=GeneID:1095832] [protein=spore-associated protein] [protein_id=NP_624730.1] [location=complement(429492..429956)] [gbkey=CDS]
1098506	1719	22.51	228.05	3.34071220829096	0	Up	0	SCO3073	GO:0005737//cytoplasm	GO:0016153//urocanate hydratase activity	GO:0019557//histidine catabolic process to glutamate and formate;GO:0019556//histidine catabolic process to glutamate and formamide	K01712//urocanate hydratase [EC:4.2.1.49]	WP_093598700.1//urocanate hydratase [Streptomyces jietaisiensis]	[locus_tag=SCO3073] [db_xref=GeneID:1098506] [protein=urocanate hydratase] [protein_id=NP_627293.1] [location=complement(3365829..3367547)] [gbkey=CDS]
1102012	1254	3.48	35.13	3.33554436537364	6.84172976027397e-70	Up	7.8519e-71	SCO6573	GO:0005737//cytoplasm	GO:0004512//inositol-3-phosphate synthase activity	GO:0008654//phospholipid biosynthetic process;GO:0006021//inositol biosynthetic process	K01858//myo-inositol-1-phosphate synthase [EC:5.5.1.4]	WP_011031013.1//MULTISPECIES: inositol-3-phosphate synthase [Streptomyces]	[locus_tag=SCO6573] [db_xref=GeneID:1102012] [protein=hypothetical protein] [protein_id=NP_630653.1] [location=7279753..7281006] [gbkey=CDS]
1098505	1218	9.78	98.47	3.33177788784681	3.61690061682243e-188	Up	2.02808e-189	SCO3072	NA	GO:0046872//metal ion binding;GO:0050538//N-carbamoyl-L-amino-acid hydrolase activity;GO:0016813//hydrolase activity, acting on carbon-nitrogen (but not peptide) bonds, in linear amidines	NA	K06016//beta-ureidopropionase / N-carbamoyl-L-amino-acid hydrolase [EC:3.5.1.6 3.5.1.87]	WP_011028750.1//MULTISPECIES: allantoate amidohydrolase [Streptomyces]	[locus_tag=SCO3072] [db_xref=GeneID:1098505] [protein=allantoate amidohydrolase] [protein_id=NP_627292.1] [location=complement(3364615..3365832)] [gbkey=CDS]
1102911	828	39.53	395.02	3.3209058390205	0	Up	0	SCO7473	GO:0005829//cytosol	NA	GO:0010124//phenylacetate catabolic process	K02611//ring-1,2-phenylacetyl-CoA epoxidase subunit PaaC [EC:1.14.13.149]	WP_011031684.1//MULTISPECIES: phenylacetate-CoA oxygenase subunit PaaC [Streptomyces]	[locus_tag=SCO7473] [db_xref=GeneID:1102911] [protein=phenylacetic acid degradation protein PaaC] [protein_id=NP_631520.1] [location=8285601..8286428] [gbkey=CDS]
1102009	1293	11.29	107.13	3.24624514853422	1.51122693974026e-212	Up	7.62246e-214	SCO6570	NA	GO:0103074//glucose-6-phosphate 3-dehydrogenase activity;GO:0016491//oxidoreductase activity	NA	NA	WP_011031011.1//MULTISPECIES: Gfo/Idh/MocA family oxidoreductase [Streptomyces]	[locus_tag=SCO6570] [db_xref=GeneID:1102009] [protein=oxidoreductase] [protein_id=NP_630650.1] [location=7273272..7274564] [gbkey=CDS]
1097461	732	2.62	24.67	3.23511899876267	2.6372254696441e-27	Up	4.95106e-28	SCO2027	GO:0016021//integral component of membrane	GO:0005384//manganese ion transmembrane transporter activity	GO:0030026//cellular manganese ion homeostasis	K22736	WP_133888469.1//VIT1/CCC1 transporter family protein [Streptomyces sp. BK208]	[locus_tag=SCO2027] [db_xref=GeneID:1097461] [protein=hypothetical protein] [protein_id=NP_626287.1] [location=complement(2176826..2177557)] [gbkey=CDS]
1102016	849	4.47	41.18	3.20359709344894	3.27341317140059e-52	Up	4.37856e-53	SCO6577	NA	GO:0016788//hydrolase activity, acting on ester bonds	NA	K07051//uncharacterized protein	WP_011031017.1//MULTISPECIES: TatD family hydrolase [Streptomyces]	[locus_tag=SCO6577] [db_xref=GeneID:1102016] [protein=hypothetical protein] [protein_id=NP_630657.1] [location=7283789..7284637] [gbkey=CDS]
1100437	510	91.17	829.26	3.18519342380307	0	Up	0	SCO4996	NA	GO:0003677//DNA binding;GO:0016987//sigma factor activity;GO:0003700//DNA binding transcription factor activity	GO:0006352//DNA-templated transcription, initiation	NA	WP_003973981.1//MULTISPECIES: SigE family RNA polymerase sigma factor [Streptomyces]	[locus_tag=SCO4996] [db_xref=GeneID:1100437] [protein=RNA polymerase ECF sigma factor] [protein_id=NP_629148.1] [location=complement(5435560..5436069)] [gbkey=CDS]
1102011	3717	12.11	108.52	3.16369018258754	0	Up	0	SCO6572	NA	GO:0030246//carbohydrate binding;GO:0016787//hydrolase activity;GO:0003824//catalytic activity	NA	NA	WP_011031012.1//MULTISPECIES: ThuA domain-containing protein [Streptomyces]	[locus_tag=SCO6572] [db_xref=GeneID:1102011] [protein=glycosyl hydrolase] [protein_id=NP_630652.1] [location=7275867..7279583] [gbkey=CDS]
1095972	279	1.39	12.41	3.15834632740685	4.81490224904215e-05	Up	1.975668e-05	SCO0549	GO:0005829//cytosol;GO:0005737//cytoplasm	GO:0031177//phosphopantetheine binding;GO:0000035//acyl binding;GO:0000036//acyl carrier activity	GO:0009245//lipid A biosynthetic process	K02078//acyl carrier protein	WP_003978314.1//MULTISPECIES: acyl carrier protein [Streptomyces]	[locus_tag=SCO0549] [db_xref=GeneID:1095972] [protein=acyl carrier protein] [protein_id=NP_624863.1] [location=complement(589268..589546)] [gbkey=CDS]
1103137	1416	4.06	36.12	3.15324626029568	3.00077606658446e-77	Up	3.1883e-78	SCO7699	NA	NA	NA	NA	WP_109032449.1//cyclic nucleotide-binding domain-containing protein [Streptomyces rubrogriseus]	[locus_tag=SCO7699] [db_xref=GeneID:1103137] [protein=nucleotide-binding protein] [protein_id=NP_631738.1] [location=8535532..8536947] [gbkey=CDS]
1102019	1215	6.30	54.97	3.12522074565048	5.84410831142857e-99	Up	5.35946e-100	SCO6580	NA	GO:0016853//isomerase activity	NA	NA	WP_011031020.1//MULTISPECIES: TIM barrel protein [Streptomyces]	[locus_tag=SCO6580] [db_xref=GeneID:1102019] [protein=hypothetical protein] [protein_id=NP_733707.1] [location=7287325..7288539] [gbkey=CDS]
1097547	504	4.18	36.25	3.11640614770878	1.68023398925453e-25	Up	3.2777e-26	SCO2113	NA	GO:0004322//ferroxidase activity;GO:0008199//ferric iron binding	GO:0006879//cellular iron ion homeostasis;GO:0006826//iron ion transport	K03594//bacterioferritin [EC:1.16.3.1]	WP_003976703.1//MULTISPECIES: bacterioferritin [Streptomyces]	[locus_tag=SCO2113] [db_xref=GeneID:1097547] [protein=bacterioferritin] [protein_id=NP_626370.1] [location=2271144..2271647] [gbkey=CDS]
1103139	879	3.42	29.63	3.11499039607538	3.30129769141914e-38	Up	5.24194e-39	SCO7701	NA	GO:0008757//S-adenosylmethionine-dependent methyltransferase activity;GO:0008168//methyltransferase activity;GO:0008169//C-methyltransferase activity	GO:0032259//methylation;GO:0042214//terpene metabolic process	K16217//geranyl diphosphate 2-C-methyltransferase [EC:2.1.1.255]	WP_011031840.1//MULTISPECIES: methyltransferase domain-containing protein [Streptomyces]	[locus_tag=SCO7701] [db_xref=GeneID:1103139] [protein=methyltransferase] [protein_id=NP_631739.1] [location=8538368..8539246] [gbkey=CDS]
1102913	1107	38.77	326.09	3.07225755932801	0	Up	0	SCO7475	GO:0005829//cytosol	GO:0009055//electron transfer activity;GO:0046872//metal ion binding;GO:0051537//2 iron, 2 sulfur cluster binding	GO:0010124//phenylacetate catabolic process	K02613//ring-1,2-phenylacetyl-CoA epoxidase subunit PaaE	WP_003971667.1//MULTISPECIES: phenylacetate-CoA oxygenase/reductase subunit PaaK [Streptomyces]	[locus_tag=SCO7475] [db_xref=GeneID:1102913] [protein=phenylacetic acid degradation NADH oxidoreductase PaaE] [protein_id=NP_631522.1] [location=8286937..8288043] [gbkey=CDS]
1102892	795	0.42	3.50	3.05889368905357	9.27934925531915e-05	Up	3.88534e-05	SCO7454	GO:0043590//bacterial nucleoid;GO:0016021//integral component of membrane	GO:0015666//restriction endodeoxyribonuclease activity;GO:0003677//DNA binding;GO:0004519//endonuclease activity	GO:0009307//DNA restriction-modification system	K07448//restriction system protein	WP_011031675.1//MULTISPECIES: restriction endonuclease [Streptomyces]	[locus_tag=SCO7454] [db_xref=GeneID:1102892] [protein=hypothetical protein] [protein_id=NP_631502.1] [location=8269590..8270384] [gbkey=CDS]
1096212	1119	0.59	4.85	3.03919788771265	1.20896831587365e-08	Up	3.96126e-09	SCO0789	GO:0005829//cytosol	GO:0004527//exonuclease activity;GO:0016787//hydrolase activity;GO:0008270//zinc ion binding;GO:0042578//phosphoric ester hydrolase activity	GO:0071978//bacterial-type flagellum-dependent swarming motility	K04477//putative hydrolase	WP_011027356.1//MULTISPECIES: PHP domain-containing protein [Streptomyces]	[locus_tag=SCO0789] [db_xref=GeneID:1096212] [protein=hypothetical protein] [protein_id=NP_625091.1] [location=835547..836665] [gbkey=CDS]
1102014	948	4.44	35.42	2.99593263040181	2.24762492307692e-47	Up	3.17724e-48	SCO6575	NA	GO:0016853//isomerase activity;GO:0034015//L-ribulose-5-phosphate 3-epimerase activity	NA	NA	WP_011031015.1//MULTISPECIES: sugar phosphate isomerase/epimerase [Streptomyces]	[locus_tag=SCO6575] [db_xref=GeneID:1102014] [protein=hypothetical protein] [protein_id=NP_630655.1] [location=7282091..7283038] [gbkey=CDS]
1100129	357	186.47	1477.23	2.98587901858936	0	Up	0	SCO4688	NA	GO:0003677//DNA binding	GO:0006355//regulation of transcription, DNA-templated	NA	EOY49669.1//HspR, transcriptional repressor of DnaK operon [Streptomyces lividans 1326]	[locus_tag=SCO4688] [db_xref=GeneID:1100129] [protein=hypothetical protein] [protein_id=NP_628847.1] [location=complement(5116372..5116728)] [gbkey=CDS]
1102907	1347	25.03	195.59	2.96610241485061	0	Up	0	SCO7469	NA	GO:0000166//nucleotide binding;GO:0047475//phenylacetate-CoA ligase activity	GO:0010124//phenylacetate catabolic process	K01912//phenylacetate-CoA ligase [EC:6.2.1.30]	WP_011031681.1//MULTISPECIES: phenylacetate--CoA ligase [Streptomyces]	[locus_tag=SCO7469] [db_xref=GeneID:1102907] [protein=phenylacetate-CoA ligase] [protein_id=NP_631516.1] [location=complement(8282277..8283623)] [gbkey=CDS]
1099658	192	3.76	29.35	2.96455593631978	2.03862887097914e-06	Up	7.55572e-07	SCO4218	NA	NA	NA	NA	WP_003974757.1//MULTISPECIES: hypothetical protein [Streptomyces]	[locus_tag=SCO4218] [db_xref=GeneID:1099658] [protein=small hydrophilic protein] [protein_id=NP_628393.1] [location=4625975..4626166] [gbkey=CDS]
1095928	3009	16.32	126.75	2.95727278480657	0	Up	0	SCO0505	NA	GO:0030246//carbohydrate binding;GO:0003824//catalytic activity	NA	NA	WP_011027168.1//MULTISPECIES: DUF1080 domain-containing protein [Streptomyces]	[locus_tag=SCO0505] [db_xref=GeneID:1095928] [protein=large, multifunctional hypothetical protein] [protein_id=NP_733505.1] [location=539123..542131] [gbkey=CDS]
1102007	1020	11.35	87.30	2.94328935633852	2.27653388330523e-122	Up	1.768616e-123	SCO6568	GO:0016021//integral component of membrane;GO:0005886//plasma membrane	GO:0022857//transmembrane transporter activity	NA	K10440//ribose transport system permease protein	WP_003972411.1//MULTISPECIES: ABC transporter permease [Streptomyces]	[locus_tag=SCO6568] [db_xref=GeneID:1102007] [protein=ABC transporter] [protein_id=NP_630648.1] [location=7271103..7272122] [gbkey=CDS]
1102908	513	35.96	271.74	2.91776201925682	3.80113177232143e-176	Up	2.23098e-177	SCO7470	NA	GO:0016790//thiolester hydrolase activity	NA	K02614//acyl-CoA thioesterase [EC:3.1.2.-]	WP_121713657.1//hydroxyphenylacetyl-CoA thioesterase PaaI [Streptomyces sp. E5N91]	[locus_tag=SCO7470] [db_xref=GeneID:1102908] [protein=phenylacetic acid degradation protein PaaI] [protein_id=NP_631517.1] [location=complement(8283620..8284132)] [gbkey=CDS]
1100790	546	1.06	7.95	2.90689059560852	2.03934974398868e-06	Up	7.55572e-07	SCO5350	NA	NA	NA	NA	WP_011030199.1//hypothetical protein [Streptomyces coelicolor]	[locus_tag=SCO5350] [db_xref=GeneID:1100790] [protein=hypothetical protein] [protein_id=NP_629490.1] [location=5818003..5818548] [gbkey=CDS]
1095565	552	27.27	203.52	2.89978397036909	1.05187110038168e-142	Up	7.22102e-144	SCO0141	NA	GO:0005509//calcium ion binding	NA	NA	WP_011026879.1//MULTISPECIES: EF-hand domain-containing protein [Streptomyces]	[locus_tag=SCO0141] [db_xref=GeneID:1095565] [protein=calcium-binding protein] [protein_id=NP_624479.1] [location=complement(133570..134121)] [gbkey=CDS]
1102912	513	44.61	324.89	2.86451228548041	2.77193859130435e-206	Up	1.419924e-207	SCO7474	NA	NA	NA	K02612//ring-1,2-phenylacetyl-CoA epoxidase subunit PaaD	WP_030868899.1//MULTISPECIES: phenylacetate-CoA oxygenase subunit PaaJ [Streptomyces]	[locus_tag=SCO7474] [db_xref=GeneID:1102912] [protein=phenylacetic acid degradation protein PaaD] [protein_id=NP_631521.1] [location=8286425..8286937] [gbkey=CDS]
1099438	327	8.03	58.07	2.85432114118538	2.57816523744575e-22	Up	5.44816e-23	SCO4002	NA	NA	NA	NA	WP_003974960.1//MULTISPECIES: hypothetical protein [Streptomyces]	[locus_tag=SCO4002] [db_xref=GeneID:1099438] [protein=hypothetical protein] [protein_id=NP_628184.1] [location=4396912..4397238] [gbkey=CDS]
1096498	1044	13.18	95.07	2.85063979009534	6.12363580645161e-132	Up	4.4766e-133	SCO1075	NA	GO:0016787//hydrolase activity	NA	NA	WP_003977755.1//MULTISPECIES: NUDIX domain-containing protein [Streptomyces]	[locus_tag=SCO1075] [db_xref=GeneID:1096498] [protein=hypothetical protein] [protein_id=NP_625369.1] [location=complement(1135646..1136689)] [gbkey=CDS]
1101322	321	19.16	137.65	2.84483514374674	3.44334080380952e-50	Up	4.73668e-51	SCO5880	NA	NA	NA	NA	WP_011030510.1//MULTISPECIES: RedY protein [Streptomyces]	[locus_tag=SCO5880] [db_xref=GeneID:1101322] [protein=RedY protein] [protein_id=NP_630002.1] [location=6437814..6438134] [gbkey=CDS]
1102910	312	97.52	696.60	2.83656044185387	2.69956785367231e-240	Up	1.251994e-241	paaB	NA	GO:0097266//phenylacetyl-CoA 1,2-epoxidase activity	NA	K02610//ring-1,2-phenylacetyl-CoA epoxidase subunit PaaB	WP_003971670.1//MULTISPECIES: 1,2-phenylacetyl-CoA epoxidase subunit B [Streptomyces]	[gene=paaB] [locus_tag=SCO7472] [db_xref=GeneID:1102910] [protein=phenylacetate-CoA oxygenase subunit PaaB] [protein_id=NP_631519.1] [location=8285280..8285591] [gbkey=CDS]
1102909	987	53.39	380.22	2.83219296725049	0	Up	0	paaA	GO:0005829//cytosol	GO:0097266//phenylacetyl-CoA 1,2-epoxidase activity	GO:0010124//phenylacetate catabolic process	K02609//ring-1,2-phenylacetyl-CoA epoxidase subunit PaaA [EC:1.14.13.149]	PSK50021.1//1,2-phenylacetyl-CoA epoxidase, subunit A [Streptomyces sp. 111WW2]	[gene=paaA] [locus_tag=SCO7471] [db_xref=GeneID:1102909] [protein=phenylacetate-CoA oxygenase subunit PaaA] [protein_id=NP_631518.1] [location=8284297..8285283] [gbkey=CDS]
1095988	1059	0.83	5.78	2.79988625115375	6.78563175993512e-09	Up	2.19224e-09	SCO0565	NA	GO:0016740//transferase activity	GO:0008299//isoprenoid biosynthetic process	K13787//geranylgeranyl diphosphate synthase, type I [EC:2.5.1.1 2.5.1.10 2.5.1.29]	WP_003978297.1//MULTISPECIES: polyprenyl synthetase family protein [Streptomyces]	[locus_tag=SCO0565] [db_xref=GeneID:1095988] [protein=polyprenyl synthetase] [protein_id=NP_624878.1] [location=complement(607851..608909)] [gbkey=CDS]
1102006	1518	6.77	46.69	2.78588584966719	3.73948772067039e-94	Up	3.50776e-95	SCO6567	NA	GO:0005524//ATP binding;GO:0015407//monosaccharide-transporting ATPase activity;GO:0016887//ATPase activity	NA	K10441//ribose transport system ATP-binding protein [EC:3.6.3.17]	WP_003972412.1//MULTISPECIES: sugar ABC transporter ATP-binding protein [Streptomyces]	[locus_tag=SCO6567] [db_xref=GeneID:1102006] [protein=ABC transporter ATP-binding protein] [protein_id=NP_630647.1] [location=7269589..7271106] [gbkey=CDS]
1102017	1176	4.84	33.33	2.78374236483565	8.11735394552529e-52	Up	1.093232e-52	SCO6578	NA	GO:0016853//isomerase activity;GO:0008270//zinc ion binding	NA	NA	WP_011031018.1//MULTISPECIES: metabolite traffic protein EboE [Streptomyces]	[locus_tag=SCO6578] [db_xref=GeneID:1102017] [protein=hypothetical protein] [protein_id=NP_630658.1] [location=7284641..7285816] [gbkey=CDS]
1103138	1323	5.02	34.32	2.77329028354877	5.19252683491062e-60	Up	6.4694e-61	SCO7700	NA	GO:0046872//metal ion binding;GO:0016829//lyase activity;GO:0010333//terpene synthase activity	GO:0042214//terpene metabolic process	K16218//2-methylisoborneol synthase [EC:4.2.3.118]	WP_011031839.1//MULTISPECIES: terpene synthase family protein [Streptomyces]	[locus_tag=SCO7700] [db_xref=GeneID:1103138] [protein=cyclase] [protein_id=NP_733742.1] [location=8537030..8538352] [gbkey=CDS]
1102124	609	20.89	140.58	2.75050696251718	3.06670892675635e-104	Up	2.68784e-105	SCO6685	NA	GO:0003677//DNA binding	GO:0006355//regulation of transcription, DNA-templated	K07693//two-component system, NarL family, response regulator DesR	WP_011031103.1//MULTISPECIES: two-component system response regulator RamR [Streptomyces]	[locus_tag=SCO6685] [db_xref=GeneID:1102124] [protein=two-component system response regulator] [protein_id=NP_733711.1] [location=complement(7426396..7427004)] [gbkey=CDS]
1098363	648	8.44	56.42	2.74089176187839	2.93149758093525e-45	Up	4.2707e-46	SCO2930	GO:0016021//integral component of membrane;GO:0005886//plasma membrane	NA	GO:0055085//transmembrane transport;GO:0031460//glycine betaine transport	K05846//osmoprotectant transport system permease protein	WP_003975880.1//MULTISPECIES: ABC transporter permease [Streptomyces]	[locus_tag=SCO2930] [db_xref=GeneID:1098363] [protein=permease membrane protein] [protein_id=NP_627156.1] [location=3181757..3182404] [gbkey=CDS]
1100111	1392	32.07	213.51	2.73500738290931	0	Up	0	SCO4670	GO:0005576//extracellular region	GO:0004252//serine-type endopeptidase activity;GO:0004553//hydrolase activity, hydrolyzing O-glycosyl compounds;GO:0030246//carbohydrate binding	GO:0005975//carbohydrate metabolic process	K18546//streptogrisin C [EC:3.4.21.-]	WP_011029803.1//MULTISPECIES: alpha-lytic protease prodomain-containing protein [Streptomyces]	[locus_tag=SCO4670] [db_xref=GeneID:1100111] [protein=serine protease] [protein_id=NP_628830.1] [location=complement(5100500..5101891)] [gbkey=CDS]
1102154	246	87.95	584.66	2.73284240870265	5.80775524714829e-142	Up	4.0022e-143	SCO6715	GO:0005737//cytoplasm	GO:0047134//protein-disulfide reductase activity;GO:0015035//protein disulfide oxidoreductase activity;GO:0046872//metal ion binding;GO:0003677//DNA binding;GO:0051539//4 iron, 4 sulfur cluster binding;GO:0035731//dinitrosyl-iron complex binding	GO:0045892//negative regulation of transcription, DNA-templated;GO:0006355//regulation of transcription, DNA-templated;GO:0045454//cell redox homeostasis	K18955//WhiB family transcriptional regulator, redox-sensing transcriptional regulator	EFD65347.1//transcriptional regulator [Streptomyces lividans TK24]	[locus_tag=SCO6715] [db_xref=GeneID:1102154] [protein=transcriptional regulator] [protein_id=NP_630788.1] [location=7469875..7470120] [gbkey=CDS]
1100373	1539	44.22	290.45	2.71551889959171	0	Up	0	hutH	GO:0005737//cytoplasm	GO:0004397//histidine ammonia-lyase activity;GO:0016841//ammonia-lyase activity	GO:0019557//histidine catabolic process to glutamate and formate;GO:0006548//histidine catabolic process;GO:0019556//histidine catabolic process to glutamate and formamide	K01745//histidine ammonia-lyase [EC:4.3.1.3]	WP_003974041.1//MULTISPECIES: histidine ammonia-lyase [Streptomyces]	[gene=hutH] [locus_tag=SCO4932] [db_xref=GeneID:1100373] [protein=histidine ammonia-lyase] [protein_id=NP_629085.1] [location=5365963..5367501] [gbkey=CDS]
1100718	930	6.08	39.70	2.70699577858673	1.24875458675253e-46	Up	1.778326e-47	SCO5277	NA	GO:0016851//magnesium chelatase activity;GO:0005524//ATP binding;GO:0016887//ATPase activity	NA	K03405//magnesium chelatase subunit I [EC:6.6.1.1]	AIJ13388.1//magnesium chelatase [Streptomyces lividans TK24]	[locus_tag=SCO5277] [db_xref=GeneID:1100718] [protein=magnesium chelatase] [protein_id=NP_733659.1] [location=5742087..5743016] [gbkey=CDS]
1099269	630	25.57	164.48	2.68538810395223	3.95676121827411e-123	Up	3.0636e-124	SCO3833	NA	GO:0003677//DNA binding;GO:0000976//transcription regulatory region sequence-specific DNA binding;GO:0003700//DNA binding transcription factor activity	GO:0006355//regulation of transcription, DNA-templated	NA	WP_003975101.1//MULTISPECIES: TetR family transcriptional regulator [Streptomyces]	[locus_tag=SCO3833] [db_xref=GeneID:1099269] [protein=transcriptional regulator] [protein_id=NP_628021.1] [location=complement(4215177..4215806)] [gbkey=CDS]
1098504	1350	8.30	51.79	2.64149031689656	4.01173766889186e-87	Up	3.93658e-88	SCO3071	NA	GO:0102127//8-oxoguanine deaminase activity;GO:0016810//hydrolase activity, acting on carbon-nitrogen (but not peptide) bonds;GO:0050416//formimidoylglutamate deiminase activity	NA	NA	WP_011028749.1//MULTISPECIES: formimidoylglutamate deiminase [Streptomyces]	[locus_tag=SCO3071] [db_xref=GeneID:1098504] [protein=N-formimino-L-glutamate deiminase] [protein_id=NP_627291.1] [location=complement(3363269..3364618)] [gbkey=CDS]
1100726	2424	94.55	587.50	2.63543948838996	0	Up	0	SCO5285	GO:0005737//cytoplasm	GO:0004252//serine-type endopeptidase activity;GO:0005524//ATP binding;GO:0043565//sequence-specific DNA binding;GO:0004176//ATP-dependent peptidase activity	GO:0006515//protein quality control for misfolded or incompletely synthesized proteins;GO:0034605//cellular response to heat	K01338//ATP-dependent Lon protease [EC:3.4.21.53]	WP_011030152.1//MULTISPECIES: endopeptidase La [Streptomyces]	[locus_tag=SCO5285] [db_xref=GeneID:1100726] [protein=ATP-dependent protease] [protein_id=NP_629430.1] [location=5756807..5759230] [gbkey=CDS]
1101493	1398	27.89	172.21	2.62634908102317	5.03638749324324e-296	Up	1.95306e-297	SCO6052	NA	NA	NA	K07093	WP_011030620.1//MULTISPECIES: PhoX family protein [Streptomyces]	[locus_tag=SCO6052] [db_xref=GeneID:1101493] [protein=hypothetical protein] [protein_id=NP_630162.1] [location=complement(6643915..6645312)] [gbkey=CDS]
1099271	1692	195.90	1186.48	2.59849847910828	0	Up	0	SCO3835	GO:0009898//cytoplasmic side of plasma membrane	GO:0016620//oxidoreductase activity, acting on the aldehyde or oxo group of donors, NAD or NADP as acceptor;GO:0018479//benzaldehyde dehydrogenase (NAD+) activity;GO:0003842//1-pyrroline-5-carboxylate dehydrogenase activity	GO:0010133//proline catabolic process to glutamate;GO:0006560//proline metabolic process	NA	WP_011029260.1//MULTISPECIES: phenylacetic acid degradation protein PaaN [Streptomyces]	[locus_tag=SCO3835] [db_xref=GeneID:1099271] [protein=dehydrogenase] [protein_id=NP_628023.1] [location=4217476..4219167] [gbkey=CDS]
1098652	216	19.90	120.28	2.59555643714299	8.2847687469414e-24	Up	1.685608e-24	SCO3218	GO:0005829//cytosol	NA	GO:0019290//siderophore biosynthetic process	K05375//MbtH protein	WP_003975599.1//MULTISPECIES: MbtH family protein [Streptomyces]	[locus_tag=SCO3218] [db_xref=GeneID:1098652] [protein=hypothetical protein] [protein_id=NP_627432.1] [location=complement(3531250..3531465)] [gbkey=CDS]
1098220	1608	42.79	256.36	2.58282559089551	0	Up	0	SCO2786	NA	GO:0102148//N-acetyl-beta-D-galactosaminidase activity;GO:0004563//beta-N-acetylhexosaminidase activity	GO:0005975//carbohydrate metabolic process	K12373//hexosaminidase [EC:3.2.1.52]	WP_011028586.1//MULTISPECIES: beta-N-acetylhexosaminidase [Streptomyces]	[locus_tag=SCO2786] [db_xref=GeneID:1098220] [protein=beta-N-acetylhexosaminidase] [protein_id=NP_627016.1] [location=complement(3040752..3042359)] [gbkey=CDS]
1102005	1383	34.33	205.66	2.58271946065663	0	Up	0	SCO6566	NA	GO:0016301//kinase activity	NA	NA	EFE65958.1//ROK family protein [Streptomyces viridosporus ATCC 14672]	[locus_tag=SCO6566] [db_xref=GeneID:1102005] [protein=ROK family protein] [protein_id=NP_733706.1] [location=7267996..7269378] [gbkey=CDS]
1098361	492	21.46	128.20	2.57867428074958	1.5103011977221e-69	Up	1.737252e-70	SCO2928	NA	GO:0043565//sequence-specific DNA binding;GO:0003700//DNA binding transcription factor activity	NA	NA	EOY47985.1//Transcriptional regulator, AsnC family [Streptomyces lividans 1326]	[locus_tag=SCO2928] [db_xref=GeneID:1098361] [protein=transcription regulator AsnC] [protein_id=NP_627154.1] [location=3179891..3180382] [gbkey=CDS]
1100883	2028	24.21	144.47	2.57709495571819	0	Up	0	SCO5443	NA	GO:0004553//hydrolase activity, hydrolyzing O-glycosyl compounds;GO:0016758//transferase activity, transferring hexosyl groups	GO:0030979//alpha-glucan biosynthetic process	K16147//starch synthase (maltosyl-transferring) [EC:2.4.99.16]	WP_037666287.1//alpha-1,4-glucan--maltose-1-phosphate maltosyltransferase [Streptomyces lividans]	[locus_tag=SCO5443] [db_xref=GeneID:1100883] [protein=alpha-amylase] [protein_id=NP_629581.1] [location=complement(5920072..5922099)] [gbkey=CDS]
1101861	675	12.78	74.84	2.54992172229379	1.5288437105641e-57	Up	1.952866e-58	SCO6422	NA	GO:0003677//DNA binding	GO:0000160//phosphorelay signal transduction system;GO:0006355//regulation of transcription, DNA-templated	NA	WP_003972556.1//MULTISPECIES: response regulator transcription factor [Streptomyces]	[locus_tag=SCO6422] [db_xref=GeneID:1101861] [protein=two-component system regulatory protein] [protein_id=NP_630508.1] [location=7091758..7092432] [gbkey=CDS]
1095886	615	17.13	99.89	2.54381510544937	8.12227270668177e-69	Up	9.396e-70	SCO0463	NA	NA	NA	NA	WP_011027135.1//MULTISPECIES: ABATE domain-containing protein [Streptomyces]	[locus_tag=SCO0463] [db_xref=GeneID:1095886] [protein=hypothetical protein] [protein_id=NP_624782.1] [location=484318..484932] [gbkey=CDS]
1098199	372	7.55	43.85	2.53802829311965	1.64544581e-17	Up	3.88026e-18	SCO2765	NA	NA	NA	NA	WP_011028571.1//MULTISPECIES: hypothetical protein [Streptomyces]	[locus_tag=SCO2765] [db_xref=GeneID:1098199] [protein=hypothetical protein] [protein_id=NP_626996.1] [location=3015897..3016268] [gbkey=CDS]
1098508	870	7.68	43.76	2.5104345220714	6.60707328063943e-44	Up	9.74658e-45	SCO3075	NA	GO:0003677//DNA binding;GO:0097367//carbohydrate derivative binding;GO:0003700//DNA binding transcription factor activity	GO:1901135//carbohydrate derivative metabolic process	NA	WP_011028753.1//MULTISPECIES: MurR/RpiR family transcriptional regulator [Streptomyces]	[locus_tag=SCO3075] [db_xref=GeneID:1098508] [protein=transcriptional regulator] [protein_id=NP_627295.1] [location=complement(3368495..3369364)] [gbkey=CDS]
1103279	1107	2.83	16.11	2.50908253587469	1.30307883649724e-21	Up	2.7878e-22	SCO7841	NA	NA	NA	K07132//ATP-dependent target DNA activator [EC:3.6.1.3]	WP_011026769.1//ATP-binding protein [Streptomyces coelicolor]	[locus_tag=SCO7841] [db_xref=GeneID:1103279] [protein=ATP/GTP-binding protein] [protein_id=NP_733755.1] [location=complement(8657098..8658204)] [gbkey=CDS]
1095443	1107	2.83	16.11	2.50908253587469	1.30228135862913e-21	Up	2.7878e-22	SCO0006	NA	NA	NA	K07132//ATP-dependent target DNA activator [EC:3.6.1.3]	WP_011026769.1//ATP-binding protein [Streptomyces coelicolor]	[locus_tag=SCO0006] [db_xref=GeneID:1095443] [protein=ATP/GTP-binding protein] [protein_id=NP_631869.1] [location=9304..10410] [gbkey=CDS]
1100886	1650	0.78	4.43	2.50576066969277	1.58485690176322e-09	Up	4.9458e-10	SCO5446	GO:0005576//extracellular region	GO:0046872//metal ion binding;GO:0004222//metalloendopeptidase activity	NA	NA	WP_011030250.1//MULTISPECIES: M4 family metallopeptidase [Streptomyces]	[locus_tag=SCO5446] [db_xref=GeneID:1100886] [protein=hypothetical protein] [protein_id=NP_629583.1] [location=complement(5925711..5927360)] [gbkey=CDS]
1103085	540	8.81	49.61	2.49341703297226	2.17410153545586e-29	Up	3.93634e-30	SCO7647	NA	GO:0005509//calcium ion binding	NA	NA	WP_011031802.1//MULTISPECIES: EF-hand domain-containing protein [Streptomyces]	[locus_tag=SCO7647] [db_xref=GeneID:1103085] [protein=calcium binding protein] [protein_id=NP_631687.1] [location=8474635..8475174] [gbkey=CDS]
1101336	843	18.66	103.17	2.46700263039619	1.12444252917847e-96	Up	1.040032e-97	SCO5894	NA	GO:0016491//oxidoreductase activity;GO:0016788//hydrolase activity, acting on ester bonds	GO:0009058//biosynthetic process;GO:0008610//lipid biosynthetic process	K21791//thioesterase	WP_003973126.1//MULTISPECIES: thioesterase [Streptomyces]	[locus_tag=SCO5894] [db_xref=GeneID:1101336] [protein=thioesterase] [protein_id=NP_630015.1] [location=6457476..6458318] [gbkey=CDS]
1100663	1086	10.93	60.15	2.46027133639153	4.28192194755661e-74	Up	4.70658e-75	SCO5222	NA	GO:0046872//metal ion binding;GO:0016829//lyase activity;GO:0052680//epi-isozizaene synthase activity	NA	K10156//epi-isozizaene synthase [EC:4.2.3.37]	WP_011030119.1//MULTISPECIES: terpene synthase family protein [Streptomyces]	[locus_tag=SCO5222] [db_xref=GeneID:1100663] [protein=lyase] [protein_id=NP_629369.1] [location=5681016..5682101] [gbkey=CDS]
1101326	891	12.23	66.75	2.44834343293489	3.51946677196885e-66	Up	4.14516e-67	SCO5884	NA	NA	NA	NA	WP_003973137.1//MULTISPECIES: hypothetical protein [Streptomyces]	[locus_tag=SCO5884] [db_xref=GeneID:1101326] [protein=hypothetical protein] [protein_id=NP_630005.1] [location=complement(6441276..6442166)] [gbkey=CDS]
1101495	1491	22.01	119.96	2.44632237697718	3.08057471363636e-203	Up	1.598202e-204	SCO6054	GO:0016021//integral component of membrane	GO:0015138//fumarate transmembrane transporter activity;GO:0015141//succinate transmembrane transporter activity;GO:0015183//L-aspartate transmembrane transporter activity;GO:0008271//secondary active sulfate transmembrane transporter activity	GO:0015741//fumarate transport;GO:0070778//L-aspartate transport;GO:0071422//succinate transmembrane transport	NA	WP_003972867.1//MULTISPECIES: SulP family inorganic anion transporter [Streptomyces]	[locus_tag=SCO6054] [db_xref=GeneID:1101495] [protein=transmembrane transport protein] [protein_id=NP_733685.1] [location=complement(6646291..6647781)] [gbkey=CDS]
1100689	579	36.01	192.88	2.42123405141225	3.22687553246753e-116	Up	2.60416e-117	SCO5248	NA	GO:0008745//N-acetylmuramoyl-L-alanine amidase activity	GO:0009253//peptidoglycan catabolic process	NA	WP_011030135.1//MULTISPECIES: N-acetylmuramoyl-L-alanine amidase [Streptomyces]	[locus_tag=SCO5248] [db_xref=GeneID:1100689] [protein=hypothetical protein] [protein_id=NP_629394.1] [location=complement(5708738..5709316)] [gbkey=CDS]
1098515	231	11.18	59.81	2.41946652942416	1.93363534283001e-12	Up	5.33504e-13	SCO3082	NA	NA	NA	NA	WP_003975729.1//MULTISPECIES: DUF4287 domain-containing protein [Streptomyces]	[locus_tag=SCO3082] [db_xref=GeneID:1098515] [protein=hypothetical protein] [protein_id=NP_627302.1] [location=3375950..3376180] [gbkey=CDS]
1098673	870	34.04	180.41	2.40597636624926	6.4335570173913e-169	Up	3.87716e-170	SCO3239	NA	GO:0016788//hydrolase activity, acting on ester bonds	NA	K07051//uncharacterized protein	WP_011028849.1//MULTISPECIES: TatD family hydrolase [Streptomyces]	[locus_tag=SCO3239] [db_xref=GeneID:1098673] [protein=hypothetical protein] [protein_id=NP_627451.1] [location=complement(3591313..3592182)] [gbkey=CDS]
1102809	564	1.64	8.68	2.4039992278264	5.50999013022618e-06	Up	2.1064e-06	SCO7371	NA	NA	NA	NA	WP_003971771.1//MULTISPECIES: hemerythrin domain-containing protein [Streptomyces]	[locus_tag=SCO7371] [db_xref=GeneID:1102809] [protein=hypothetical protein] [protein_id=NP_631424.1] [location=complement(8184508..8185071)] [gbkey=CDS]
1097501	801	397.89	2104.74	2.40320048121434	0	Up	0	SCO2067	GO:0016021//integral component of membrane	GO:0016853//isomerase activity	NA	NA	WP_003976748.1//MULTISPECIES: DsbA family protein [Streptomyces]	[locus_tag=SCO2067] [db_xref=GeneID:1097501] [protein=hypothetical protein] [protein_id=NP_626327.1] [location=2217614..2218414] [gbkey=CDS]
1101329	246	30.95	163.56	2.40180865342474	8.80573244635865e-35	Up	1.473198e-35	SCO5887	NA	NA	NA	K21790//acyl carrier protein;K02078//acyl carrier protein	WP_003973134.1//MULTISPECIES: acyl carrier protein [Streptomyces]	[locus_tag=SCO5887] [db_xref=GeneID:1101329] [protein=acyl carrier protein] [protein_id=NP_630008.1] [location=complement(6443973..6444218)] [gbkey=CDS]
1100128	360	1344.75	7097.47	2.3999668569676	0	Up	0	SCO4687	NA	NA	NA	NA	WP_003974276.1//MULTISPECIES: hypothetical protein [Streptomyces]	[locus_tag=SCO4687] [db_xref=GeneID:1100128] [protein=hypothetical protein] [protein_id=NP_628846.1] [location=complement(5115961..5116320)] [gbkey=CDS]
1101514	2181	61.49	324.28	2.39881633625188	0	Up	0	SCO6073	NA	GO:0034004//germacradienol synthase activity;GO:0046872//metal ion binding;GO:0016829//lyase activity;GO:0052577//germacrene-D synthase activity	NA	K10187//germacradienol/geosmin synthase [EC:4.2.3.22 4.2.3.75 4.1.99.16]	WP_011030632.1//MULTISPECIES: terpene synthase family protein [Streptomyces]	[locus_tag=SCO6073] [db_xref=GeneID:1101514] [protein=cyclase] [protein_id=NP_630182.1] [location=6666219..6668399] [gbkey=CDS]
1102239	1194	24.36	127.48	2.38768488587152	4.15694501731602e-166	Up	2.51606e-167	SCO6800	NA	GO:0030170//pyridoxal phosphate binding;GO:0008890//glycine C-acetyltransferase activity;GO:0016874//ligase activity	GO:0009058//biosynthetic process;GO:0019518//L-threonine catabolic process to glycine	K00639//glycine C-acetyltransferase [EC:2.3.1.29]	WP_164381521.1//glycine C-acetyltransferase [Streptomyces sp. OM5714]	[locus_tag=SCO6800] [db_xref=GeneID:1102239] [protein=2-amino-3-ketobutyrate coenzyme A ligase] [protein_id=NP_630872.1] [location=7560698..7561891] [gbkey=CDS]
1100896	2349	6.50	33.52	2.36651052578353	4.71424325637584e-88	Up	4.60122e-89	SCO5456	NA	GO:0004553//hydrolase activity, hydrolyzing O-glycosyl compounds;GO:0004133//glycogen debranching enzyme activity	GO:0005980//glycogen catabolic process	K01214//isoamylase [EC:3.2.1.68]	WP_011030259.1//MULTISPECIES: glycogen debranching protein GlgX [Streptomyces]	[locus_tag=SCO5456] [db_xref=GeneID:1100896] [protein=glycosyl hydrolase] [protein_id=NP_629593.1] [location=complement(5941319..5943667)] [gbkey=CDS]
1100709	471	36.32	187.14	2.36528185080439	1.2120959744e-86	Up	1.190976e-87	SCO5268	NA	NA	NA	NA	WP_003973701.1//MULTISPECIES: hypothetical protein [Streptomyces]	[locus_tag=SCO5268] [db_xref=GeneID:1100709] [protein=hypothetical protein] [protein_id=NP_629414.1] [location=5727255..5727725] [gbkey=CDS]
1096342	960	1.73	8.84	2.35327433175471	6.13276202987623e-10	Up	1.882492e-10	SCO0919	NA	NA	NA	NA	WP_121714827.1//PRC and DUF2382 domain-containing protein [Streptomyces sp. E5N91]	[locus_tag=SCO0919] [db_xref=GeneID:1096342] [protein=hypothetical protein] [protein_id=NP_625217.1] [location=complement(964984..965943)] [gbkey=CDS]
1102698	270	2.90	14.79	2.35049724708413	0.000240598482653061	Up	0.0001050274	SCO7260	GO:0016021//integral component of membrane	NA	NA	NA	WP_003971884.1//MULTISPECIES: GlsB/YeaQ/YmgE family stress response membrane protein [Streptomyces]	[locus_tag=SCO7260] [db_xref=GeneID:1102698] [protein=hypothetical protein] [protein_id=NP_631316.1] [location=complement(8071805..8072074)] [gbkey=CDS]
1103014	1194	1.74	8.82	2.34169134970879	3.45668117098446e-12	Up	9.61422e-13	SCO7576	NA	GO:0042973//glucan endo-1,3-beta-D-glucosidase activity;GO:0016787//hydrolase activity	GO:0008152//metabolic process	NA	WP_003971568.1//MULTISPECIES: hydrolase [Streptomyces]	[locus_tag=SCO7576] [db_xref=GeneID:1103014] [protein=hydrolase] [protein_id=NP_631619.1] [location=complement(8399524..8400717)] [gbkey=CDS]
1100123	210	11.33	56.92	2.32878780070597	4.55169294791218e-10	Up	1.385246e-10	SCO4682	NA	GO:0016853//isomerase activity	GO:0006725//cellular aromatic compound metabolic process	K01821//4-oxalocrotonate tautomerase [EC:5.3.2.6]	WP_003974281.1//MULTISPECIES: 4-oxalocrotonate tautomerase family protein [Streptomyces]	[locus_tag=SCO4682] [db_xref=GeneID:1100123] [protein=tautomerase] [protein_id=NP_628841.1] [location=5111657..5111866] [gbkey=CDS]
1100714	1863	41.08	205.61	2.32340234604889	0	Up	0	SCO5273	NA	GO:0003824//catalytic activity;GO:0051536//iron-sulfur cluster binding	NA	K06871//uncharacterized protein	WP_011030143.1//FxsB family radical SAM/SPASM domain protein [Streptomyces coelicolor]	[locus_tag=SCO5273] [db_xref=GeneID:1100714] [protein=hypothetical protein] [protein_id=NP_629419.1] [location=5734882..5736744] [gbkey=CDS]
1095506	588	1.37	6.82	2.31559584606365	6.49822250079139e-05	Up	2.68936e-05	SCO0075	NA	NA	NA	NA	WP_011026831.1//hypothetical protein [Streptomyces coelicolor]	[locus_tag=SCO0075] [db_xref=GeneID:1095506] [protein=hypothetical protein] [protein_id=NP_624428.1] [location=65092..65679] [gbkey=CDS]
1102884	441	7.56	37.55	2.31235476818056	1.68104487176724e-16	Up	4.08754e-17	SCO7446	NA	GO:0005524//ATP binding;GO:0016301//kinase activity	NA	NA	WP_003971698.1//MULTISPECIES: ATP-binding protein [Streptomyces]	[locus_tag=SCO7446] [db_xref=GeneID:1102884] [protein=regulator] [protein_id=NP_631494.1] [location=8260631..8261071] [gbkey=CDS]
1096796	1518	21.96	107.80	2.29540721863467	2.90057384922395e-172	Up	1.71382e-173	SCO1373	NA	GO:0005524//ATP binding;GO:0004357//glutamate-cysteine ligase activity;GO:0003824//catalytic activity;GO:0016874//ligase activity	GO:0042398//cellular modified amino acid biosynthetic process	NA	WP_003977453.1//MULTISPECIES: hypothetical protein [Streptomyces]	[locus_tag=SCO1373] [db_xref=GeneID:1096796] [protein=hypothetical protein] [protein_id=NP_625657.1] [location=complement(1449695..1451212)] [gbkey=CDS]
1102906	1299	254.68	1244.17	2.28842605041095	0	Up	0	SCO7468	NA	GO:0050661//NADP binding;GO:0004499//N,N-dimethylaniline monooxygenase activity;GO:0050660//flavin adenine dinucleotide binding	NA	NA	WP_003971674.1//MULTISPECIES: NAD(P)-binding domain-containing protein [Streptomyces]	[locus_tag=SCO7468] [db_xref=GeneID:1102906] [protein=flavin-binding monooxygenase] [protein_id=NP_733734.1] [location=complement(8280867..8282165)] [gbkey=CDS]
1098668	903	33.46	163.43	2.28816348537268	7.771218364e-150	Up	5.09054e-151	SCO3234	NA	GO:0016301//kinase activity;GO:0016740//transferase activity	GO:0017000//antibiotic biosynthetic process	NA	EFD68661.1//phosphotransferase [Streptomyces lividans TK24]	[locus_tag=SCO3234] [db_xref=GeneID:1098668] [protein=phosphotransferase] [protein_id=NP_627446.1] [location=3584822..3585724] [gbkey=CDS]
1096960	726	23.78	115.97	2.2859310261148	4.00379747780679e-84	Up	4.01796e-85	SCO1534	GO:0005829//cytosol	GO:0003887//DNA-directed DNA polymerase activity;GO:0008408//3'-5' exonuclease activity;GO:0004527//exonuclease activity;GO:0003676//nucleic acid binding	NA	K02342//DNA polymerase III subunit epsilon [EC:2.7.7.7]	WP_003977293.1//MULTISPECIES: 3'-5' exonuclease [Streptomyces]	[locus_tag=SCO1534] [db_xref=GeneID:1096960] [protein=DNA polymerase III subunit epsilon] [protein_id=NP_625813.1] [location=1641143..1641868] [gbkey=CDS]
1102714	585	2.75	13.23	2.26630953786666	2.20978658234831e-08	Up	7.34762e-09	SCO7276	NA	NA	NA	NA	WP_011031560.1//MULTISPECIES: PRC-barrel domain-containing protein [Streptomyces]	[locus_tag=SCO7276] [db_xref=GeneID:1102714] [protein=hypothetical protein] [protein_id=NP_631332.1] [location=complement(8084166..8084750)] [gbkey=CDS]
1101456	1512	22.77	109.30	2.26308720442264	6.45798566739606e-171	Up	3.8665e-172	SCO6014	GO:0016020//membrane;GO:0016021//integral component of membrane	GO:0022857//transmembrane transporter activity	NA	K03294//basic amino acid/polyamine antiporter, APA family	WP_003972907.1//MULTISPECIES: amino acid permease [Streptomyces]	[locus_tag=SCO6014] [db_xref=GeneID:1101456] [protein=cationic amino acid transporter] [protein_id=NP_630127.1] [location=6597042..6598553] [gbkey=CDS]
1102496	585	6.69	32.10	2.2624951813682	6.99357969248422e-19	Up	1.596988e-19	SCO7058	GO:0016021//integral component of membrane	NA	NA	NA	WP_003972086.1//MULTISPECIES: hypothetical protein [Streptomyces]	[locus_tag=SCO7058] [db_xref=GeneID:1102496] [protein=hypothetical protein] [protein_id=NP_631120.1] [location=complement(7847483..7848067)] [gbkey=CDS]
1101612	591	16.73	80.20	2.26116479130393	4.53870136976321e-46	Up	6.52888e-47	SCO6171	NA	GO:0009055//electron transfer activity;GO:0046872//metal ion binding;GO:0051537//2 iron, 2 sulfur cluster binding;GO:0050138//nicotinate dehydrogenase activity	NA	K03518//aerobic carbon-monoxide dehydrogenase small subunit [EC:1.2.5.3]	WP_011030707.1//MULTISPECIES: (2Fe-2S)-binding protein [Streptomyces]	[locus_tag=SCO6171] [db_xref=GeneID:1101612] [protein=oxidoreductase] [protein_id=NP_630275.1] [location=6774677..6775267] [gbkey=CDS]
1096200	1026	15.25	72.94	2.2579009569985	5.5307353647343e-76	Up	5.99954e-77	SCO0777	GO:0005737//cytoplasm	GO:0004364//glutathione transferase activity;GO:0016491//oxidoreductase activity	NA	K07393//glutathionyl-hydroquinone reductase [EC:1.8.5.7]	WP_003978084.1//MULTISPECIES: glutathione S-transferase C-terminal domain-containing protein [Streptomyces]	[locus_tag=SCO0777] [db_xref=GeneID:1096200] [protein=hypothetical protein] [protein_id=NP_625079.1] [location=825287..826312] [gbkey=CDS]
1097136	1098	13.30	63.54	2.25623884432494	3.47564798606272e-71	Up	3.92052e-72	SCO1705	NA	GO:0050607//mycothiol-dependent formaldehyde dehydrogenase activity;GO:0008270//zinc ion binding;GO:0016491//oxidoreductase activity	NA	K00121//S-(hydroxymethyl)glutathione dehydrogenase / alcohol dehydrogenase [EC:1.1.1.284 1.1.1.1]	WP_011027929.1//MULTISPECIES: Zn-dependent alcohol dehydrogenase [Streptomyces]	[locus_tag=SCO1705] [db_xref=GeneID:1097136] [protein=alcohol dehydrogenase] [protein_id=NP_625979.1] [location=complement(1824517..1825614)] [gbkey=CDS]
1100710	2238	31.83	151.45	2.25038251604681	0	Up	0	SCO5269	NA	GO:0008233//peptidase activity	NA	NA	WP_011030140.1//MULTISPECIES: trypsin-like peptidase domain-containing protein [Streptomyces]	[locus_tag=SCO5269] [db_xref=GeneID:1100710] [protein=hypothetical protein] [protein_id=NP_629415.1] [location=5727722..5729959] [gbkey=CDS]
1101337	1089	44.69	212.48	2.24930310195191	1.35300796538461e-232	Up	6.45218e-234	SCO5895	NA	GO:0008168//methyltransferase activity	GO:0032259//methylation	K21786//4-hydroxy-2,2'-bipyrrole-5-carbaldehyde O-methyltransferase [EC:2.1.1.-]	WP_003973125.1//MULTISPECIES: class I SAM-dependent methyltransferase [Streptomyces]	[locus_tag=SCO5895] [db_xref=GeneID:1101337] [protein=methyltransferase] [protein_id=NP_630016.1] [location=6458306..6459394] [gbkey=CDS]
1100122	810	74.87	355.55	2.2475927967108	3.59793929644013e-282	Up	1.456522e-283	SCO4681	NA	GO:0047936//glucose 1-dehydrogenase [NAD(P)] activity	NA	K00059//3-oxoacyl-[acyl-carrier protein] reductase [EC:1.1.1.100]	WP_011029812.1//MULTISPECIES: SDR family oxidoreductase [Streptomyces]	[locus_tag=SCO4681] [db_xref=GeneID:1100122] [protein=short chain dehydrogenase] [protein_id=NP_628840.1] [location=5110846..5111655] [gbkey=CDS]
1098388	591	1.95	9.21	2.23972703234173	4.0217281851595e-06	Up	1.519542e-06	SCO2955	NA	NA	NA	NA	WP_011028679.1//MULTISPECIES: CGNR zinc finger domain-containing protein [Streptomyces]	[locus_tag=SCO2955] [db_xref=GeneID:1098388] [protein=hypothetical protein] [protein_id=NP_627179.1] [location=complement(3212863..3213453)] [gbkey=CDS]
1101613	2487	14.54	68.45	2.23502327222567	1.60985263579418e-176	Up	9.42754e-178	SCO6172	NA	GO:0004854//xanthine dehydrogenase activity;GO:0016491//oxidoreductase activity	NA	NA	WP_011030708.1//MULTISPECIES: molybdopterin-dependent oxidoreductase [Streptomyces]	[locus_tag=SCO6172] [db_xref=GeneID:1101613] [protein=oxidoreductase] [protein_id=NP_630276.1] [location=6775270..6777756] [gbkey=CDS]
1097270	483	13.15	61.82	2.23301085467856	3.93817423354565e-28	Up	7.29024e-29	SCO1836	NA	NA	NA	NA	WP_003976986.1//MULTISPECIES: Asp23/Gls24 family envelope stress response protein [Streptomyces]	[locus_tag=SCO1836] [db_xref=GeneID:1097270] [protein=stress-like protein] [protein_id=NP_626104.1] [location=complement(1964896..1965378)] [gbkey=CDS]
1098849	321	17.60	82.69	2.23213744076704	4.28728873510773e-23	Up	8.86328e-24	SCO3412	NA	NA	NA	NA	WP_003975421.1//MULTISPECIES: YbjQ family protein [Streptomyces]	[locus_tag=SCO3412] [db_xref=GeneID:1098849] [protein=hypothetical protein] [protein_id=NP_627618.1] [location=3778548..3778868] [gbkey=CDS]
1102163	330	15.89	74.65	2.23202313567338	1.1735245803681e-21	Up	2.50602e-22	SCO6724	NA	NA	NA	NA	WP_003972272.1//MULTISPECIES: hypothetical protein [Streptomyces]	[locus_tag=SCO6724] [db_xref=GeneID:1102163] [protein=hypothetical protein] [protein_id=NP_630797.1] [location=7479567..7479896] [gbkey=CDS]
1102406	1536	6.27	29.44	2.23124032325497	9.12438267465438e-47	Up	1.296994e-47	SCO6968	NA	GO:0004467//long-chain fatty acid-CoA ligase activity;GO:0102391//decanoate--CoA ligase activity;GO:0003824//catalytic activity;GO:0003996//acyl-CoA ligase activity;GO:0016874//ligase activity	NA	K01897//long-chain acyl-CoA synthetase [EC:6.2.1.3]	WP_003972177.1//MULTISPECIES: long-chain fatty acid--CoA ligase [Streptomyces]	[locus_tag=SCO6968] [db_xref=GeneID:1102406] [protein=long-chain-fatty-acid-CoA ligase] [protein_id=NP_631034.1] [location=7734509..7736044] [gbkey=CDS]
1100691	1161	34.61	161.49	2.22218398457514	1.44949959953488e-186	Up	8.16566e-188	SCO5250	NA	GO:0004337//geranyltranstransferase activity;GO:0016740//transferase activity	GO:0008299//isoprenoid biosynthetic process	K13787//geranylgeranyl diphosphate synthase, type I [EC:2.5.1.1 2.5.1.10 2.5.1.29]	WP_003973720.1//MULTISPECIES: polyprenyl synthetase family protein [Streptomyces]	[locus_tag=SCO5250] [db_xref=GeneID:1100691] [protein=polyprenyl synthetase] [protein_id=NP_629396.1] [location=5711116..5712276] [gbkey=CDS]
1100690	1407	37.96	176.86	2.22005589658859	9.80615738192419e-250	Up	4.40654e-251	SCO5249	GO:0005829//cytosol	GO:0003700//DNA binding transcription factor activity	NA	NA	WP_003973721.1//MULTISPECIES: cyclic nucleotide-binding domain-containing protein [Streptomyces]	[locus_tag=SCO5249] [db_xref=GeneID:1100690] [protein=nucleotide-binding protein] [protein_id=NP_629395.1] [location=5709624..5711030] [gbkey=CDS]
1098645	777	18.35	85.29	2.21659653666811	2.17444566120219e-64	Up	2.6066e-65	SCO3211	NA	GO:0004425//indole-3-glycerol-phosphate synthase activity	GO:0000162//tryptophan biosynthetic process	K01609//indole-3-glycerol phosphate synthase [EC:4.1.1.48]	WP_121710456.1//indole-3-glycerol phosphate synthase TrpC [Streptomyces sp. E5N91]	[locus_tag=SCO3211] [db_xref=GeneID:1098645] [protein=indoleglycerol phosphate synthase] [protein_id=NP_627425.1] [location=complement(3520900..3521676)] [gbkey=CDS]
1101338	2802	36.50	168.93	2.21045718761844	0	Up	0	SCO5896	NA	GO:0005524//ATP binding;GO:0016301//kinase activity;GO:0016874//ligase activity	NA	K21787//prodigiosin/undecylprodigiosin synthetase	WP_011030518.1//MULTISPECIES: phosphoenolpyruvate-utilizing enzyme [Streptomyces]	[locus_tag=SCO5896] [db_xref=GeneID:1101338] [protein=phosphoenolpyruvate-utilizing enzyme] [protein_id=NP_733678.1] [location=6459417..6462218] [gbkey=CDS]
1102238	1029	19.06	88.21	2.21039409812923	1.59188496603261e-89	Up	1.53495e-90	tdh	GO:0005737//cytoplasm	GO:0008270//zinc ion binding;GO:0008743//L-threonine 3-dehydrogenase activity	GO:0019518//L-threonine catabolic process to glycine	K00060//threonine 3-dehydrogenase [EC:1.1.1.103]	WP_125627808.1//MULTISPECIES: L-threonine 3-dehydrogenase [Streptomyces]	[gene=tdh] [locus_tag=SCO6799] [db_xref=GeneID:1102238] [protein=L-threonine 3-dehydrogenase] [protein_id=NP_630871.1] [location=7559630..7560658] [gbkey=CDS]
1098667	819	43.55	200.20	2.20069735023713	5.36729756016597e-157	Up	3.38928e-158	SCO3233	NA	GO:0016787//hydrolase activity;GO:0004601//peroxidase activity;GO:0003824//catalytic activity	NA	NA	WP_003975579.1//MULTISPECIES: alpha/beta fold hydrolase [Streptomyces]	[locus_tag=SCO3233] [db_xref=GeneID:1098667] [protein=hydrolase] [protein_id=NP_627445.1] [location=3583992..3584810] [gbkey=CDS]
1097489	1578	51.92	237.12	2.1912550643067	0	Up	0	SCO2055	GO:0016021//integral component of membrane	NA	NA	NA	WP_011028118.1//MULTISPECIES: hypothetical protein [Streptomyces]	[locus_tag=SCO2055] [db_xref=GeneID:1097489] [protein=hypothetical protein] [protein_id=NP_626315.1] [location=2202760..2204337] [gbkey=CDS]
1098683	246	39.63	179.57	2.17988147283647	1.06348582174248e-33	Up	1.807076e-34	SCO3249	NA	NA	NA	K02078//acyl carrier protein	WP_011028857.1//MULTISPECIES: acyl carrier protein [Streptomyces]	[locus_tag=SCO3249] [db_xref=GeneID:1098683] [protein=acyl carrier protein] [protein_id=NP_627461.1] [location=complement(3602075..3602320)] [gbkey=CDS]
1101335	1044	28.79	130.03	2.17520482045552	8.70378539007092e-131	Up	6.4312e-132	SCO5893	NA	GO:0016853//isomerase activity;GO:0003824//catalytic activity	NA	K21793//oxidoreductase	WP_003973127.1//MULTISPECIES: NAD-dependent epimerase/dehydratase family protein [Streptomyces]	[locus_tag=SCO5893] [db_xref=GeneID:1101335] [protein=oxidoreductase] [protein_id=NP_630014.1] [location=6456446..6457489] [gbkey=CDS]
1101919	300	7.64	34.48	2.17411523105335	3.5440688340881e-09	Up	1.127806e-09	SCO6480	NA	GO:0003824//catalytic activity;GO:0004497//monooxygenase activity	NA	NA	WP_011030953.1//MULTISPECIES: antibiotic biosynthesis monooxygenase [Streptomyces]	[locus_tag=SCO6480] [db_xref=GeneID:1101919] [protein=hypothetical protein] [protein_id=NP_630563.1] [location=complement(7170144..7170443)] [gbkey=CDS]
1096257	189	9.98	45.02	2.1734543361169	1.30160121816881e-06	Up	4.76782e-07	SCO0834	NA	NA	NA	NA	WP_003978025.1//MULTISPECIES: hypothetical protein [Streptomyces]	[locus_tag=SCO0834] [db_xref=GeneID:1096257] [protein=hypothetical protein] [protein_id=NP_625134.1] [location=complement(882826..883014)] [gbkey=CDS]
1100717	426	24.15	108.50	2.16759994849607	1.76191411544992e-40	Up	2.71916e-41	SCO5276	NA	NA	NA	NA	WP_011030146.1//MULTISPECIES: hypothetical protein [Streptomyces]	[locus_tag=SCO5276] [db_xref=GeneID:1100717] [protein=hypothetical protein] [protein_id=NP_629422.1] [location=5741653..5742078] [gbkey=CDS]
1098671	1389	25.18	112.59	2.16072850788912	6.77354281707317e-152	Up	4.36602e-153	SCO3237	NA	GO:0003824//catalytic activity	NA	NA	WP_030871209.1//MULTISPECIES: alkaline phosphatase family protein [Streptomyces]	[locus_tag=SCO3237] [db_xref=GeneID:1098671] [protein=hypothetical protein] [protein_id=NP_627449.1] [location=complement(3588746..3590134)] [gbkey=CDS]
1100487	378	208.89	928.54	2.15222063122883	4.11443974834437e-290	Up	1.62788e-291	SCO5046	GO:0005737//cytoplasm	GO:0047134//protein-disulfide reductase activity;GO:0015035//protein disulfide oxidoreductase activity;GO:0046872//metal ion binding;GO:0003677//DNA binding;GO:0051539//4 iron, 4 sulfur cluster binding;GO:0035731//dinitrosyl-iron complex binding	GO:0045892//negative regulation of transcription, DNA-templated;GO:0006355//regulation of transcription, DNA-templated;GO:0045454//cell redox homeostasis	K18955//WhiB family transcriptional regulator, redox-sensing transcriptional regulator	WP_011030021.1//MULTISPECIES: WhiB family transcriptional regulator [Streptomyces]	[locus_tag=SCO5046] [db_xref=GeneID:1100487] [protein=hypothetical protein] [protein_id=NP_629198.1] [location=5486443..5486820] [gbkey=CDS]
1097405	906	16.67	73.91	2.14851546944336	2.24124792173913e-63	Up	2.70136e-64	SCO1971	NA	GO:0046872//metal ion binding;GO:0004730//pseudouridylate synthase activity;GO:0016798//hydrolase activity, acting on glycosyl bonds	GO:0046113//nucleobase catabolic process	K16329//pseudouridylate synthase [EC:4.2.1.70]	EOY47002.1//Indigoidine synthase A-like protein, uncharacterized enzyme involved in pigment biosynthesis [Streptomyces lividans 1326]	[locus_tag=SCO1971] [db_xref=GeneID:1097405] [protein=hypothetical protein] [protein_id=NP_626234.1] [location=2110465..2111370] [gbkey=CDS]
1102699	444	7.50	33.23	2.14752379230879	1.40702136166008e-13	Up	3.73092e-14	SCO7261	GO:0016021//integral component of membrane	NA	NA	NA	WP_003971883.1//MULTISPECIES: SPW repeat protein [Streptomyces]	[locus_tag=SCO7261] [db_xref=GeneID:1102699] [protein=hypothetical protein] [protein_id=NP_631317.1] [location=complement(8072211..8072654)] [gbkey=CDS]
1101643	645	24.39	107.71	2.14279053538818	2.6928494679696e-63	Up	3.2492e-64	SCO6202	NA	NA	NA	NA	WP_011030738.1//MULTISPECIES: TIGR04222 domain-containing membrane protein [Streptomyces]	[locus_tag=SCO6202] [db_xref=GeneID:1101643] [protein=hypothetical protein] [protein_id=NP_630305.1] [location=complement(6817450..6818094)] [gbkey=CDS]
1099013	978	92.22	403.53	2.1295243622251	0	Up	0	SCO3577	NA	GO:0005524//ATP binding;GO:0016887//ATPase activity	NA	NA	WP_011029095.1//MULTISPECIES: ArsA family ATPase [Streptomyces]	[locus_tag=SCO3577] [db_xref=GeneID:1099013] [protein=ion-transporting ATPase] [protein_id=NP_627774.1] [location=3954997..3955974] [gbkey=CDS]
1100527	786	31.96	139.62	2.12716630319853	1.51288042597403e-100	Up	1.373544e-101	SCO5086	NA	GO:0016491//oxidoreductase activity	GO:0017000//antibiotic biosynthetic process	K12420//ketoreductase [EC:1.1.1.-]	WP_003973892.1//MULTISPECIES: SDR family NAD(P)-dependent oxidoreductase [Streptomyces]	[locus_tag=SCO5086] [db_xref=GeneID:1100527] [protein=ketoacyl reductase] [protein_id=NP_629236.1] [location=complement(5528935..5529720)] [gbkey=CDS]
1099839	1386	69.13	301.03	2.12252343926551	0	Up	0	SCO4399	NA	NA	NA	NA	WP_011029632.1//MULTISPECIES: hypothetical protein [Streptomyces]	[locus_tag=SCO4399] [db_xref=GeneID:1099839] [protein=hypothetical protein] [protein_id=NP_628568.1] [location=4816468..4817853] [gbkey=CDS]
1100119	849	293.85	1278.74	2.12157115441454	0	Up	0	SCO4678	NA	GO:0003677//DNA binding	NA	NA	WP_011029809.1//MULTISPECIES: helix-turn-helix domain-containing protein [Streptomyces]	[locus_tag=SCO4678] [db_xref=GeneID:1100119] [protein=hypothetical protein] [protein_id=NP_628837.1] [location=5108924..5109772] [gbkey=CDS]
1098364	1275	15.82	68.51	2.11456498530552	1.33722694002574e-82	Up	1.361228e-83	SCO2931	GO:0016020//membrane	GO:0005524//ATP binding;GO:0016887//ATPase activity	GO:0031460//glycine betaine transport	K05847//osmoprotectant transport system ATP-binding protein	AIJ15536.1//ABC transporter ATP-binding protein [Streptomyces lividans TK24]	[locus_tag=SCO2931] [db_xref=GeneID:1098364] [protein=ABC transporter ATP-binding protein] [protein_id=NP_627157.1] [location=3182412..3183686] [gbkey=CDS]
1098665	11013	25.75	111.21	2.11064218358237	0	Up	0	SCO3231	NA	GO:0031177//phosphopantetheine binding;GO:0003824//catalytic activity	NA	NA	WP_011028843.1//MULTISPECIES: non-ribosomal peptide synthetase [Streptomyces]	[locus_tag=SCO3231] [db_xref=GeneID:1098665] [protein=CDA peptide synthetase II] [protein_id=NP_627444.1] [location=3565723..3576735] [gbkey=CDS]
1100121	891	150.72	650.36	2.10936765798884	0	Up	0	SCO4680	NA	GO:0003677//DNA binding	NA	NA	TDY66325.1//helix-turn-helix protein [Streptomyces coelicolor]	[locus_tag=SCO4680] [db_xref=GeneID:1100121] [protein=DNA-binding protein] [protein_id=NP_628839.1] [location=complement(5109911..5110801)] [gbkey=CDS]
1096967	480	200.58	860.64	2.10123213325097	0	Up	0	SCO1541	GO:0031160//spore wall;GO:1990586//divisome complex;GO:0030428//cell septum	NA	GO:0043936//asexual sporulation resulting in formation of a cellular spore;GO:0090529//cell septum assembly;GO:0030448//hyphal growth;GO:0043934//sporulation;GO:0051781//positive regulation of cell division;GO:0070590//spore wall biogenesis;GO:0042244//spore wall assembly;GO:1901112//actinorhodin biosynthetic process;GO:0051301//cell division;GO:0000917//division septum assembly;GO:1902075//cellu…	NA	WP_003977285.1//MULTISPECIES: SsgA family sporulation/cell division regulator [Streptomyces]	[locus_tag=SCO1541] [db_xref=GeneID:1096967] [protein=regulator] [protein_id=NP_625820.1] [location=1650311..1650790] [gbkey=CDS]
1102816	711	2.07	8.88	2.10092890885078	1.30206690733453e-06	Up	4.76782e-07	SCO7378	NA	GO:0016740//transferase activity	NA	NA	WP_011031622.1//MULTISPECIES: nucleotidyltransferase family protein [Streptomyces]	[locus_tag=SCO7378] [db_xref=GeneID:1102816] [protein=hypothetical protein] [protein_id=NP_631430.1] [location=complement(8190704..8191414)] [gbkey=CDS]
1096121	366	29.46	126.14	2.09819650283529	1.45925441639344e-37	Up	2.33236e-38	SCO0698	NA	NA	NA	NA	WP_011027304.1//MULTISPECIES: DUF5133 domain-containing protein [Streptomyces]	[locus_tag=SCO0698] [db_xref=GeneID:1096121] [protein=hypothetical protein] [protein_id=NP_625004.1] [location=complement(739510..739875)] [gbkey=CDS]
1099270	1515	150.34	643.10	2.09681418052858	0	Up	0	SCO3834	NA	GO:0003857//3-hydroxyacyl-CoA dehydrogenase activity	GO:0006631//fatty acid metabolic process	K00074//3-hydroxybutyryl-CoA dehydrogenase [EC:1.1.1.157]	WP_011029259.1//MULTISPECIES: 3-hydroxyacyl-CoA dehydrogenase [Streptomyces]	[locus_tag=SCO3834] [db_xref=GeneID:1099270] [protein=3-hydroxyacyl-CoA dehydrogenase] [protein_id=NP_628022.1] [location=complement(4215803..4217317)] [gbkey=CDS]
1096783	1338	25.29	108.17	2.09666149371957	5.13082459854014e-135	Up	3.6836e-136	SCO1360	NA	GO:0003677//DNA binding;GO:0008483//transaminase activity;GO:0030170//pyridoxal phosphate binding;GO:0003700//DNA binding transcription factor activity	GO:0009058//biosynthetic process;GO:1901605//alpha-amino acid metabolic process	NA	WP_011027746.1//MULTISPECIES: aminotransferase class I/II-fold pyridoxal phosphate-dependent enzyme [Streptomyces]	[locus_tag=SCO1360] [db_xref=GeneID:1096783] [protein=GntR family transcriptional regulator] [protein_id=NP_625644.1] [location=complement(1437760..1439097)] [gbkey=CDS]
1095967	1533	12.35	52.74	2.09438652939252	2.56048054146341e-76	Up	2.75068e-77	SCO0544	NA	NA	NA	NA	WP_003978319.1//MULTISPECIES: CYTH and CHAD domain-containing protein [Streptomyces]	[locus_tag=SCO0544] [db_xref=GeneID:1095967] [protein=hypothetical protein] [protein_id=NP_624858.1] [location=579257..580789] [gbkey=CDS]
1100138	1815	47.55	202.81	2.09261154319764	0	Up	0	SCO4697	GO:0016021//integral component of membrane	GO:0016787//hydrolase activity	NA	NA	WP_011029822.1//hypothetical protein [Streptomyces coelicolor]	[locus_tag=SCO4697] [db_xref=GeneID:1100138] [protein=hypothetical protein] [protein_id=NP_628856.1] [location=5121109..5122923] [gbkey=CDS]
1096597	1524	12.07	51.40	2.09034268332622	8.97829134994069e-74	Up	9.91576e-75	SCO1174	NA	GO:0016620//oxidoreductase activity, acting on the aldehyde or oxo group of donors, NAD or NADP as acceptor	NA	K00138//aldehyde dehydrogenase [EC:1.2.1.-]	WP_165686669.1//aldehyde dehydrogenase family protein [Streptomyces sp. KO7888]	[locus_tag=SCO1174] [db_xref=GeneID:1096597] [protein=aldehyde dehydrogenase] [protein_id=NP_625464.1] [location=1237012..1238535] [gbkey=CDS]
1098680	993	97.64	414.91	2.08725422867357	0	Up	0	SCO3246	GO:0005737//cytoplasm	GO:0033818//beta-ketoacyl-acyl-carrier-protein synthase III activity;GO:0004315//3-oxoacyl-[acyl-carrier-protein] synthase activity	GO:0006631//fatty acid metabolic process;GO:0006633//fatty acid biosynthetic process	K00648//3-oxoacyl-[acyl-carrier-protein] synthase III [EC:2.3.1.180]	WP_003975567.1//MULTISPECIES: ketoacyl-ACP synthase III [Streptomyces]	[locus_tag=SCO3246] [db_xref=GeneID:1098680] [protein=3-oxoacyl-ACP synthase III] [protein_id=NP_627458.1] [location=complement(3598017..3599009)] [gbkey=CDS]
1102870	684	23.54	99.92	2.08565915656951	1.51075243809524e-60	Up	1.87038e-61	SCO7432	GO:0005576//extracellular region	GO:0004222//metalloendopeptidase activity;GO:0008270//zinc ion binding	NA	K01416//snapalysin [EC:3.4.24.77]	WP_003971712.1//MULTISPECIES: snapalysin [Streptomyces]	[locus_tag=SCO7432] [db_xref=GeneID:1102870] [protein=extracellular small neutral protease] [protein_id=NP_631481.1] [location=complement(8245226..8245909)] [gbkey=CDS]
1102447	1782	33.89	143.71	2.08422891268221	1.76162759549296e-239	Up	8.19308e-241	SCO7009	NA	GO:0003824//catalytic activity;GO:0016791//phosphatase activity	NA	NA	WP_011031377.1//MULTISPECIES: SpoIIE family protein phosphatase [Streptomyces]	[locus_tag=SCO7009] [db_xref=GeneID:1102447] [protein=hypothetical protein] [protein_id=NP_631074.1] [location=complement(7784586..7786367)] [gbkey=CDS]
1100309	846	11.34	48.04	2.08281551076341	3.73440478140294e-37	Up	5.99814e-38	SCO4868	NA	GO:0071972//peptidoglycan L,D-transpeptidase activity;GO:0016740//transferase activity	GO:0018104//peptidoglycan-protein cross-linking	NA	WP_011029915.1//MULTISPECIES: murein L,D-transpeptidase [Streptomyces]	[locus_tag=SCO4868] [db_xref=GeneID:1100309] [protein=lipoprotein] [protein_id=NP_629022.1] [location=complement(5296485..5297330)] [gbkey=CDS]
1101324	1188	7.18	30.36	2.08011604159242	7.00904511541441e-34	Up	1.185468e-34	SCO5882	NA	GO:0016491//oxidoreductase activity	NA	K21785//4-hydroxy-2,2'-bipyrrole-5-methanol dehydrogenase	WP_011030511.1//MULTISPECIES: RedV protein [Streptomyces]	[locus_tag=SCO5882] [db_xref=GeneID:1101324] [protein=RedV protein] [protein_id=NP_630003.1] [location=complement(6439123..6440310)] [gbkey=CDS]
1100007	1350	136.95	575.76	2.07181829742185	0	Up	0	SCO4567	NA	GO:0046872//metal ion binding;GO:0010181//FMN binding;GO:0051539//4 iron, 4 sulfur cluster binding;GO:0048038//quinone binding;GO:0051287//NAD binding;GO:0008137//NADH dehydrogenase (ubiquinone) activity	NA	K00335//NADH-quinone oxidoreductase subunit F [EC:1.6.5.3]	WP_030145372.1//MULTISPECIES: NADH-quinone oxidoreductase subunit NuoF [Streptomyces]	[locus_tag=SCO4567] [db_xref=GeneID:1100007] [protein=NADH dehydrogenase subunit NuoF] [protein_id=NP_628729.1] [location=4984137..4985486] [gbkey=CDS]
1095971	1287	2.29	9.62	2.0706892956731	2.6055610179754e-12	Up	7.21624e-13	SCO0548	GO:0005829//cytosol	GO:0004315//3-oxoacyl-[acyl-carrier-protein] synthase activity;GO:0016740//transferase activity;GO:0033817//beta-ketoacyl-acyl-carrier-protein synthase II activity	GO:0006633//fatty acid biosynthetic process	K09458//3-oxoacyl-[acyl-carrier-protein] synthase II [EC:2.3.1.179]	WP_011027195.1//MULTISPECIES: beta-ketoacyl-[acyl-carrier-protein] synthase family protein [Streptomyces]	[locus_tag=SCO0548] [db_xref=GeneID:1095971] [protein=3-oxoacyl-ACP synthase] [protein_id=NP_624862.1] [location=complement(587985..589271)] [gbkey=CDS]
1096096	528	87.05	365.58	2.0702709432	9.83673766101695e-162	Up	6.08272e-163	SCO0673	NA	GO:0005524//ATP binding	NA	NA	WP_011027285.1//MULTISPECIES: ATP-binding protein [Streptomyces]	[locus_tag=SCO0673] [db_xref=GeneID:1096096] [protein=hypothetical protein] [protein_id=NP_624982.1] [location=complement(712209..712736)] [gbkey=CDS]
1100532	894	49.98	208.46	2.060347774553	6.44340601727862e-165	Up	3.90842e-166	SCO5091	NA	GO:0016787//hydrolase activity;GO:0008800//beta-lactamase activity	NA	K05555//cyclase [EC:4.-.-.-]	WP_011030050.1//MULTISPECIES: MBL fold metallo-hydrolase [Streptomyces]	[locus_tag=SCO5091] [db_xref=GeneID:1100532] [protein=cyclase] [protein_id=NP_629241.1] [location=5533653..5534546] [gbkey=CDS]
1100533	534	45.26	188.21	2.05603479385982	4.2284630612777e-84	Up	4.24896e-85	SCO5092	NA	GO:0042602//riboflavin reductase (NADPH) activity;GO:0016646//oxidoreductase activity, acting on the CH-NH group of donors, NAD or NADP as acceptor;GO:0010181//FMN binding;GO:0004497//monooxygenase activity;GO:0036382//flavin reductase (NADH) activity;GO:0016491//oxidoreductase activity	GO:0006208//pyrimidine nucleobase catabolic process;GO:0017000//antibiotic biosynthetic process	K14631//flavin reductase ActVB [EC:1.5.1.-]	WP_003973886.1//MULTISPECIES: actinorhodin polyketide dimerase ActVB [Streptomyces]	[locus_tag=SCO5092] [db_xref=GeneID:1100533] [protein=actinorhodin polyketide dimerase] [protein_id=NP_629242.1] [location=5534558..5535091] [gbkey=CDS]
1097204	1116	291.02	1207.70	2.05307191583696	0	Up	0	SCO1773	NA	GO:0046872//metal ion binding;GO:0000166//nucleotide binding;GO:0000286//alanine dehydrogenase activity	GO:0042853//L-alanine catabolic process	K00259//alanine dehydrogenase [EC:1.4.1.1]	WP_030041358.1//alanine dehydrogenase [Streptomyces resistomycificus]	[locus_tag=SCO1773] [db_xref=GeneID:1097204] [protein=L-alanine dehydrogenase] [protein_id=NP_626044.1] [location=complement(1892493..1893608)] [gbkey=CDS]
1101333	1599	33.24	137.43	2.04770468146882	6.14571466172839e-200	Up	3.26086e-201	SCO5891	GO:0005737//cytoplasm	GO:0031177//phosphopantetheine binding;GO:0005524//ATP binding;GO:0003824//catalytic activity;GO:0000036//acyl carrier activity;GO:0016874//ligase activity	NA	K21780//L-prolyl-AMP ligase [EC:6.1.2.-]	WP_011030516.1//MULTISPECIES: D-alanine--poly(phosphoribitol) ligase [Streptomyces]	[locus_tag=SCO5891] [db_xref=GeneID:1101333] [protein=peptide synthase] [protein_id=NP_630012.1] [location=6447950..6449548] [gbkey=CDS]
1102203	2043	128.20	529.67	2.04669753613136	0	Up	0	SCO6764	GO:0005811//lipid droplet	GO:0042300//beta-amyrin synthase activity;GO:0051007//squalene-hopene cyclase activity;GO:0016829//lyase activity;GO:0000250//lanosterol synthase activity	GO:0019746//hopanoid biosynthetic process	K06045//squalene-hopene/tetraprenyl-beta-curcumene cyclase [EC:5.4.99.17 4.2.1.129]	WP_011031166.1//MULTISPECIES: squalene--hopene cyclase [Streptomyces]	[locus_tag=SCO6764] [db_xref=GeneID:1102203] [protein=squalene-hopene cyclase] [protein_id=NP_630836.1] [location=7520716..7522758] [gbkey=CDS]
1098080	963	5.86	24.17	2.04424490334333	1.87491783790372e-21	Up	4.03084e-22	SCO2646	GO:0016021//integral component of membrane	NA	NA	K15269//probable blue pigment (indigoidine) exporter	WP_011028478.1//MULTISPECIES: EamA family transporter [Streptomyces]	[locus_tag=SCO2646] [db_xref=GeneID:1098080] [protein=hypothetical protein] [protein_id=NP_626882.1] [location=complement(2878372..2879334)] [gbkey=CDS]
1100114	1020	48.32	198.26	2.03670127582103	5.28162433258427e-178	Up	3.07916e-179	SCO4673	NA	GO:0003677//DNA binding;GO:0003700//DNA binding transcription factor activity	NA	NA	WP_003974290.1//MULTISPECIES: YafY family transcriptional regulator [Streptomyces]	[locus_tag=SCO4673] [db_xref=GeneID:1100114] [protein=DeoR family transcriptional regulator] [protein_id=NP_628833.1] [location=complement(5104850..5105869)] [gbkey=CDS]
1101793	417	9.78	40.09	2.03533604719854	4.18384393103448e-14	Up	1.080904e-14	SCO6352	GO:0016021//integral component of membrane	NA	NA	NA	WP_011030849.1//hypothetical protein [Streptomyces coelicolor]	[locus_tag=SCO6352] [db_xref=GeneID:1101793] [protein=hypothetical protein] [protein_id=NP_630444.1] [location=complement(7013618..7014034)] [gbkey=CDS]
1100213	1221	77.57	317.85	2.03477538167331	0	Up	0	SCO4772	NA	NA	NA	K07496//putative transposase	WP_011029853.1//MULTISPECIES: transposase [Streptomyces]	[locus_tag=SCO4772] [db_xref=GeneID:1100213] [protein=transposase] [protein_id=NP_628930.1] [location=5184449..5185669] [gbkey=CDS]
1099115	1905	2.65	10.83	2.03096897815777	1.06730612295082e-19	Up	2.38826e-20	SCO3679	NA	GO:0003824//catalytic activity;GO:0016791//phosphatase activity	NA	NA	WP_011029159.1//SpoIIE family protein phosphatase [Streptomyces coelicolor]	[locus_tag=SCO3679] [db_xref=GeneID:1099115] [protein=hypothetical protein] [protein_id=NP_627871.1] [location=4062587..4064491] [gbkey=CDS]
1100004	756	159.78	649.28	2.02275393582489	0	Up	0	SCO4564	GO:0005886//plasma membrane	GO:0048038//quinone binding;GO:0008137//NADH dehydrogenase (ubiquinone) activity	NA	K00332//NADH-quinone oxidoreductase subunit C [EC:1.6.5.3]	EFD67460.1//trifunctional NADH dehydrogenase I subunit B/C/D [Streptomyces lividans TK24]	[locus_tag=SCO4564] [db_xref=GeneID:1100004] [protein=NADH dehydrogenase subunit C] [protein_id=NP_628726.1] [location=4981197..4981952] [gbkey=CDS]
1102664	441	56.68	229.04	2.01468791208133	1.16202138715365e-79	Up	1.208758e-80	SCO7226	GO:0016021//integral component of membrane;GO:0005886//plasma membrane	GO:0008233//peptidase activity	NA	NA	WP_011031525.1//MULTISPECIES: NfeD family protein [Streptomyces]	[locus_tag=SCO7226] [db_xref=GeneID:1102664] [protein=hypothetical protein] [protein_id=NP_631282.1] [location=8031545..8031985] [gbkey=CDS]
1102473	1440	5.20	21.00	2.01380579952503	1.02135217880702e-27	Up	1.906756e-28	SCO7035	NA	GO:0016620//oxidoreductase activity, acting on the aldehyde or oxo group of donors, NAD or NADP as acceptor	NA	K00135//succinate-semialdehyde dehydrogenase / glutarate-semialdehyde dehydrogenase [EC:1.2.1.16 1.2.1.79 1.2.1.20]	WP_142202054.1//aldehyde dehydrogenase family protein [Streptomyces sp. SLBN-109]	[locus_tag=SCO7035] [db_xref=GeneID:1102473] [protein=succinate-semialdehyde dehydrogenase] [protein_id=NP_733722.1] [location=7823274..7824713] [gbkey=CDS]
1098644	1455	38.00	153.30	2.01228637332783	2.24063009660194e-197	Up	1.209406e-198	SCO3210	NA	GO:0003849//3-deoxy-7-phosphoheptulonate synthase activity	GO:0009423//chorismate biosynthetic process;GO:0009073//aromatic amino acid family biosynthetic process	K01626//3-deoxy-7-phosphoheptulonate synthase [EC:2.5.1.54]	WP_011028829.1//MULTISPECIES: 3-deoxy-7-phosphoheptulonate synthase class II [Streptomyces]	[locus_tag=SCO3210] [db_xref=GeneID:1098644] [protein=3-deoxy-7-phosphoheptulonate synthase] [protein_id=NP_627424.1] [location=complement(3519449..3520903)] [gbkey=CDS]
1096396	1260	112.28	452.96	2.01228268539322	0	Up	0	SCO0973	GO:0016021//integral component of membrane	NA	NA	NA	WP_011027482.1//MULTISPECIES: DMT family transporter [Streptomyces]	[locus_tag=SCO0973] [db_xref=GeneID:1096396] [protein=hypothetical protein] [protein_id=NP_625270.1] [location=1024508..1025767] [gbkey=CDS]
1098678	798	244.53	983.99	2.00863218184021	0	Up	0	SCO3244	NA	NA	NA	NA	WP_003975569.1//MULTISPECIES: hypothetical protein [Streptomyces]	[locus_tag=SCO3244] [db_xref=GeneID:1098678] [protein=hypothetical protein] [protein_id=NP_627456.1] [location=complement(3595843..3596640)] [gbkey=CDS]
1100664	1386	18.03	72.53	2.00817845213714	4.1979021082544e-89	Up	4.06426e-90	SCO5223	GO:0005829//cytosol	GO:0010334//sesquiterpene synthase activity;GO:0016705//oxidoreductase activity, acting on paired donors, with incorporation or reduction of molecular oxygen;GO:0020037//heme binding;GO:0005506//iron ion binding;GO:0004497//monooxygenase activity;GO:0010333//terpene synthase activity	GO:0042181//ketone biosynthetic process;GO:0051762//sesquiterpene biosynthetic process;GO:0017000//antibiotic biosynthetic process	K12645//epi-isozizaene 5-monooxygenase / beta-farnesene synthase [EC:1.14.13.106 4.2.3.47]	WP_011030120.1//MULTISPECIES: cytochrome P450 [Streptomyces]	[locus_tag=SCO5223] [db_xref=GeneID:1100664] [protein=cytochrome P450] [protein_id=NP_629370.1] [location=5682098..5683483] [gbkey=CDS]
1100223	660	20.51	82.29	2.00438963108958	1.06218281359927e-45	Up	1.534898e-46	SCO4782	GO:0005618//cell wall;GO:0016021//integral component of membrane;GO:0005576//extracellular region	NA	NA	NA	WP_161270172.1//MULTISPECIES: LPXTG cell wall anchor domain-containing protein [Streptomyces]	[locus_tag=SCO4782] [db_xref=GeneID:1100223] [protein=hypothetical protein] [protein_id=NP_628940.1] [location=complement(5203137..5203796)] [gbkey=CDS]
1098565	378	27.72	111.20	2.00415762547366	1.60346361398176e-32	Up	2.76452e-33	SCO3131	NA	GO:0016829//lyase activity;GO:0051213//dioxygenase activity	NA	NA	WP_003975682.1//MULTISPECIES: VOC family protein [Streptomyces]	[locus_tag=SCO3131] [db_xref=GeneID:1098565] [protein=hypothetical protein] [protein_id=NP_627348.1] [location=complement(3433079..3433456)] [gbkey=CDS]
1100549	837	5.34	21.32	1.99729579107162	4.74454083137673e-16	Up	1.164846e-16	SCO5108	GO:0016021//integral component of membrane	NA	NA	NA	WP_011030062.1//MULTISPECIES: hypothetical protein [Streptomyces]	[locus_tag=SCO5108] [db_xref=GeneID:1100549] [protein=hypothetical protein] [protein_id=NP_629258.1] [location=complement(5550582..5551418)] [gbkey=CDS]
1098664	22392	25.61	102.22	1.99689833840274	0	Up	0	SCO3230	NA	GO:0031177//phosphopantetheine binding;GO:0003824//catalytic activity	NA	NA	WP_011028842.1//MULTISPECIES: non-ribosomal peptide synthetase [Streptomyces]	[locus_tag=SCO3230] [db_xref=GeneID:1098664] [protein=CDA peptide synthetase I] [protein_id=NP_627443.1] [location=3543335..3565726] [gbkey=CDS]
1098675	873	72.30	288.26	1.99530310485138	1.53937439896373e-212	Up	7.7846e-214	SCO3241	NA	GO:0050114//myo-inosose-2 dehydratase activity;GO:0016853//isomerase activity	NA	NA	EFD68654.1//putative isomerase [Streptomyces lividans TK24]	[locus_tag=SCO3241] [db_xref=GeneID:1098675] [protein=hypothetical protein] [protein_id=NP_627453.1] [location=complement(3592886..3593758)] [gbkey=CDS]
1098511	1023	57.54	229.36	1.99497668350124	9.75067210972568e-201	Up	5.12252e-202	SCO3078	NA	GO:0004622//lysophospholipase activity;GO:0016787//hydrolase activity	NA	NA	WP_003975733.1//MULTISPECIES: SGNH/GDSL hydrolase family protein [Streptomyces]	[locus_tag=SCO3078] [db_xref=GeneID:1098511] [protein=hypothetical protein] [protein_id=NP_627298.1] [location=3371912..3372934] [gbkey=CDS]
1101115	1335	45.64	181.64	1.99271124513565	9.73746531443299e-211	Up	4.94974e-212	SCO5676	NA	GO:0034386//4-aminobutyrate:2-oxoglutarate transaminase activity;GO:0003867//4-aminobutyrate transaminase activity;GO:0030170//pyridoxal phosphate binding	GO:0009448//gamma-aminobutyric acid metabolic process	K07250//4-aminobutyrate aminotransferase / (S)-3-amino-2-methylpropionate transaminase [EC:2.6.1.19 2.6.1.22]	WP_127893513.1//MULTISPECIES: 4-aminobutyrate--2-oxoglutarate transaminase [Streptomyces]	[locus_tag=SCO5676] [db_xref=GeneID:1101115] [protein=4-aminobutyrate aminotransferase] [protein_id=NP_629805.1] [location=complement(6176557..6177891)] [gbkey=CDS]
1096134	1281	1.19	4.73	1.99087861003145	3.06784660300804e-06	Up	1.149086e-06	SCO0711	NA	NA	NA	NA	WP_011027309.1//MULTISPECIES: helix-turn-helix domain-containing protein [Streptomyces]	[locus_tag=SCO0711] [db_xref=GeneID:1096134] [protein=hypothetical protein] [protein_id=NP_625016.1] [location=complement(751917..753197)] [gbkey=CDS]
1095692	162	288.94	1147.91	1.9901676890298	3.86251765467626e-100	Up	3.5169e-101	SCO0268	NA	NA	NA	NA	REH18603.1//lantipeptide (TIGR04451 family) [Streptomyces sp. 2221.1]	[locus_tag=SCO0268] [db_xref=GeneID:1095692] [protein=hypothetical protein] [protein_id=NP_624598.1] [location=256281..256442] [gbkey=CDS]
1097414	714	47.16	187.28	1.98956121613225	8.0970003943662e-111	Up	6.77844e-112	SCO1980	NA	GO:0005524//ATP binding;GO:0016301//kinase activity	NA	NA	WP_011028075.1//MULTISPECIES: ATP-binding protein [Streptomyces]	[locus_tag=SCO1980] [db_xref=GeneID:1097414] [protein=hypothetical protein] [protein_id=NP_626242.1] [location=2119050..2119763] [gbkey=CDS]
1096255	966	4.69	18.56	1.9845368826122	3.81374590899358e-16	Up	9.33326e-17	SCO0832	NA	NA	NA	NA	WP_011027378.1//MULTISPECIES: hypothetical protein [Streptomyces]	[locus_tag=SCO0832] [db_xref=GeneID:1096255] [protein=hypothetical protein] [protein_id=NP_625132.1] [location=complement(881133..882098)] [gbkey=CDS]
1098656	456	156.17	617.65	1.98367220562352	6.7932080265252e-217	Up	3.35522e-218	SCO3222	NA	GO:0004623//phospholipase A2 activity	GO:0050482//arachidonic acid secretion;GO:0006644//phospholipid metabolic process	NA	WP_003975594.1//MULTISPECIES: hypothetical protein [Streptomyces]	[locus_tag=SCO3222] [db_xref=GeneID:1098656] [protein=hypothetical protein] [protein_id=NP_627436.1] [location=complement(3534444..3534899)] [gbkey=CDS]
1098669	1848	83.20	328.46	1.98106225574338	0	Up	0	SCO3235	GO:0016021//integral component of membrane	GO:0005524//ATP binding;GO:0042626//ATPase activity, coupled to transmembrane movement of substances;GO:0016887//ATPase activity	GO:0055085//transmembrane transport	K06148//ATP-binding cassette, subfamily C, bacterial	WP_011028846.1//MULTISPECIES: ABC transporter ATP-binding protein [Streptomyces]	[locus_tag=SCO3235] [db_xref=GeneID:1098669] [protein=ABC transporter] [protein_id=NP_627447.1] [location=complement(3585800..3587647)] [gbkey=CDS]
1096954	2199	15.08	59.53	1.98098046575945	7.76061883548387e-116	Up	6.30366e-117	SCO1528	NA	GO:0003746//translation elongation factor activity;GO:0005525//GTP binding;GO:0003924//GTPase activity	NA	K02355//elongation factor G	WP_011027831.1//MULTISPECIES: elongation factor G-like protein EF-G2 [Streptomyces]	[locus_tag=SCO1528] [db_xref=GeneID:1096954] [protein=elongation factor G] [protein_id=NP_625807.1] [location=1632106..1634304] [gbkey=CDS]
1096693	972	1.93	7.60	1.97739857106287	3.2070138584661e-07	Up	1.133988e-07	SCO1270	NA	GO:0016624//oxidoreductase activity, acting on the aldehyde or oxo group of donors, disulfide as acceptor	GO:0006086//acetyl-CoA biosynthetic process from pyruvate	K00161//pyruvate dehydrogenase E1 component alpha subunit [EC:1.2.4.1]	WP_011027684.1//MULTISPECIES: thiamine pyrophosphate-dependent dehydrogenase E1 component subunit alpha [Streptomyces]	[locus_tag=SCO1270] [db_xref=GeneID:1096693] [protein=pyruvate dehydrogenase subunit alpha] [protein_id=NP_625557.1] [location=complement(1340373..1341344)] [gbkey=CDS]
1097241	2055	10.12	39.82	1.97628393102619	1.93189171864009e-72	Up	2.15892e-73	SCO1807	GO:0016021//integral component of membrane	NA	NA	NA	WP_011027989.1//hypothetical protein [Streptomyces coelicolor]	[locus_tag=SCO1807] [db_xref=GeneID:1097241] [protein=hypothetical protein] [protein_id=NP_626076.1] [location=1936844..1938898] [gbkey=CDS]
1096383	2619	3.13	12.31	1.97559619955184	2.20501530007231e-29	Up	3.9952e-30	SCO0960	NA	GO:0004553//hydrolase activity, hydrolyzing O-glycosyl compounds	GO:0005975//carbohydrate metabolic process	NA	WP_011027471.1//MULTISPECIES: glycoside hydrolase family 2 [Streptomyces]	[locus_tag=SCO0960] [db_xref=GeneID:1096383] [protein=hydrolase] [protein_id=NP_625257.1] [location=complement(1011212..1013830)] [gbkey=CDS]
1100882	1701	31.42	123.36	1.97311958462084	1.9862317881549e-182	Up	1.14235e-183	SCO5442	NA	GO:0016740//transferase activity;GO:0003824//catalytic activity;GO:0047471//maltose alpha-D-glucosyltransferase activity	GO:0005975//carbohydrate metabolic process	K05343//maltose alpha-D-glucosyltransferase / alpha-amylase [EC:5.4.99.16 3.2.1.1]	WP_003973556.1//MULTISPECIES: maltose alpha-D-glucosyltransferase [Streptomyces]	[locus_tag=SCO5442] [db_xref=GeneID:1100882] [protein=trehalose synthase] [protein_id=NP_629580.1] [location=complement(5918375..5920075)] [gbkey=CDS]
1101762	1089	12.31	48.26	1.97099715373129	2.67723005225225e-45	Up	3.89326e-46	SCO6321	GO:0016021//integral component of membrane	GO:0003824//catalytic activity;GO:0016791//phosphatase activity	NA	NA	WP_011030823.1//MULTISPECIES: serine/threonine-protein phosphatase [Streptomyces]	[locus_tag=SCO6321] [db_xref=GeneID:1101762] [protein=hypothetical protein] [protein_id=NP_630416.1] [location=6980436..6981524] [gbkey=CDS]
1101340	681	42.64	165.61	1.95751044626296	4.17820130674003e-91	Up	3.9795e-92	SCO5898	GO:0016021//integral component of membrane	GO:0016627//oxidoreductase activity, acting on the CH-CH group of donors	GO:0006629//lipid metabolic process	NA	WP_011030520.1//MULTISPECIES: DUF1295 domain-containing protein [Streptomyces]	[locus_tag=SCO5898] [db_xref=GeneID:1101340] [protein=hypothetical protein] [protein_id=NP_630018.1] [location=6463526..6464206] [gbkey=CDS]
1100558	1635	0.86	3.34	1.95743953777195	1.10206641818182e-05	Up	4.28814e-06	SCO5117	GO:0043190//ATP-binding cassette (ABC) transporter complex	NA	GO:0055085//transmembrane transport	K15580//oligopeptide transport system substrate-binding protein;K02035//peptide/nickel transport system substrate-binding protein	WP_136208093.1//ABC transporter substrate-binding protein [Streptomyces sp. LRa12]	[locus_tag=SCO5117] [db_xref=GeneID:1100558] [protein=peptide transport system peptide-binding protein] [protein_id=NP_629266.1] [location=5563836..5565470] [gbkey=CDS]
1101853	843	14.03	54.46	1.9566819734239	1.55599180082988e-38	Up	2.4564e-39	SCO6414	NA	GO:0016746//transferase activity, transferring acyl groups	GO:0006807//nitrogen compound metabolic process	K01431//beta-ureidopropionase [EC:3.5.1.6]	WP_059302496.1//acyltransferase [Streptomyces canus]	[locus_tag=SCO6414] [db_xref=GeneID:1101853] [protein=hypothetical protein] [protein_id=NP_630500.1] [location=7081657..7082499] [gbkey=CDS]
1101936	1848	2.09	8.10	1.9544189656911	7.65609334997504e-14	Up	2.00906e-14	SCO6497	NA	GO:0046872//metal ion binding;GO:0016740//transferase activity;GO:0004802//transketolase activity	NA	K00615//transketolase [EC:2.2.1.1]	WP_011030966.1//MULTISPECIES: transketolase [Streptomyces]	[locus_tag=SCO6497] [db_xref=GeneID:1101936] [protein=transketolase] [protein_id=NP_630579.1] [location=7190961..7192808] [gbkey=CDS]
1102121	129	211.09	816.03	1.95076395619742	6.01625249488372e-48	Up	8.47304e-49	SCO6682	GO:0031160//spore wall;GO:0005576//extracellular region;GO:0005886//plasma membrane	NA	NA	NA	WP_003972313.1//MULTISPECIES: SapB/AmfS family lantipeptide [Streptomyces]	[locus_tag=SCO6682] [db_xref=GeneID:1102121] [protein=hypothetical protein] [protein_id=NP_630757.1] [location=7422494..7422622] [gbkey=CDS]
1101860	1149	16.59	64.09	1.94978538356314	2.44534756176155e-62	Up	2.9826e-63	SCO6421	GO:0016021//integral component of membrane	GO:0000155//phosphorelay sensor kinase activity;GO:0046983//protein dimerization activity	NA	NA	WP_003972557.1//MULTISPECIES: two-component sensor histidine kinase [Streptomyces]	[locus_tag=SCO6421] [db_xref=GeneID:1101860] [protein=two-component system sensor kinase] [protein_id=NP_630507.1] [location=7090613..7091761] [gbkey=CDS]
1097947	834	47.40	182.86	1.94778056075277	1.35499081609589e-124	Up	1.036702e-125	SCO2513	NA	GO:0003677//DNA binding	NA	NA	WP_011028397.1//MULTISPECIES: helix-turn-helix transcriptional regulator [Streptomyces]	[locus_tag=SCO2513] [db_xref=GeneID:1097947] [protein=hypothetical protein] [protein_id=NP_626753.1] [location=2709485..2710318] [gbkey=CDS]
1096553	1776	1.82	7.02	1.94753258010586	1.1377817398524e-11	Up	3.23164e-12	SCO1130	NA	GO:0004553//hydrolase activity, hydrolyzing O-glycosyl compounds;GO:0016787//hydrolase activity;GO:0004555//alpha,alpha-trehalase activity;GO:0015927//trehalase activity;GO:0003824//catalytic activity	GO:0008152//metabolic process;GO:0005993//trehalose catabolic process	NA	WP_011027596.1//MULTISPECIES: glycoside hydrolase [Streptomyces]	[locus_tag=SCO1130] [db_xref=GeneID:1096553] [protein=hypothetical protein] [protein_id=NP_625423.1] [location=1186491..1188266] [gbkey=CDS]
1097254	480	141.73	546.26	1.94644261931452	1.30502013868613e-198	Up	7.0269e-200	SCO1820	GO:0016021//integral component of membrane	NA	NA	NA	WP_003977003.1//MULTISPECIES: DUF3099 domain-containing protein [Streptomyces]	[locus_tag=SCO1820] [db_xref=GeneID:1097254] [protein=hypothetical protein] [protein_id=NP_626088.1] [location=1950275..1950754] [gbkey=CDS]
1102648	462	10.24	39.43	1.94507799510782	1.09865445318158e-14	Up	2.78226e-15	SCO7210	NA	NA	NA	NA	WP_003971936.1//MULTISPECIES: SRPBCC family protein [Streptomyces]	[locus_tag=SCO7210] [db_xref=GeneID:1102648] [protein=hypothetical protein] [protein_id=NP_631266.1] [location=8010973..8011434] [gbkey=CDS]
1101325	786	9.56	36.81	1.94501522640331	2.45882377777778e-24	Up	4.9286e-25	SCO5883	NA	GO:0000287//magnesium ion binding;GO:0008897//holo-[acyl-carrier-protein] synthase activity	NA	K06133//4'-phosphopantetheinyl transferase [EC:2.7.8.-]	WP_161270249.1//MULTISPECIES: 4'-phosphopantetheinyl transferase superfamily protein [Streptomyces]	[locus_tag=SCO5883] [db_xref=GeneID:1101325] [protein=hypothetical protein] [protein_id=NP_630004.1] [location=complement(6440423..6441208)] [gbkey=CDS]
1102932	441	3.78	14.55	1.94456101357457	8.70948320569298e-06	Up	3.36718e-06	SCO7494	GO:0016021//integral component of membrane	NA	NA	NA	WP_011031703.1//MULTISPECIES: hypothetical protein [Streptomyces]	[locus_tag=SCO7494] [db_xref=GeneID:1102932] [protein=hypothetical protein] [protein_id=NP_631541.1] [location=complement(8306615..8307055)] [gbkey=CDS]
1100829	393	285.93	1097.58	1.94059219648992	0	Up	0	SCO5389	NA	NA	NA	NA	WP_003973607.1//MULTISPECIES: hypothetical protein [Streptomyces]	[locus_tag=SCO5389] [db_xref=GeneID:1100829] [protein=hypothetical protein] [protein_id=NP_629528.1] [location=5858397..5858789] [gbkey=CDS]
1100531	951	68.10	261.21	1.93948342582475	2.42398185772152e-203	Up	1.254386e-204	SCO5090	NA	NA	NA	K05554//aromatase [EC:4.2.1.-]	WP_003973888.1//MULTISPECIES: SRPBCC family protein [Streptomyces]	[locus_tag=SCO5090] [db_xref=GeneID:1100531] [protein=actinorhodin polyketide synthase bifunctional cyclase/dehydratase] [protein_id=NP_629240.1] [location=5532706..5533656] [gbkey=CDS]
1096523	579	28.85	110.32	1.93505113798114	2.97614166030534e-50	Up	4.0862e-51	SCO1100	GO:0016021//integral component of membrane	NA	NA	NA	WP_011027575.1//MULTISPECIES: DUF5134 domain-containing protein [Streptomyces]	[locus_tag=SCO1100] [db_xref=GeneID:1096523] [protein=hypothetical protein] [protein_id=NP_625394.1] [location=1158218..1158796] [gbkey=CDS]
1102665	1032	37.48	142.59	1.92767994936431	1.06086801127695e-120	Up	8.38076e-122	SCO7227	GO:0016020//membrane	GO:0008233//peptidase activity	NA	NA	WP_011031526.1//MULTISPECIES: SPFH/Band 7/PHB domain protein [Streptomyces]	[locus_tag=SCO7227] [db_xref=GeneID:1102665] [protein=hypothetical protein] [protein_id=NP_631283.1] [location=8031982..8033013] [gbkey=CDS]
1099550	1281	240.80	914.35	1.92491112177378	0	Up	0	SCO4113	GO:0005737//cytoplasm	GO:0047545//2-hydroxyglutarate dehydrogenase activity;GO:0003973//(S)-2-hydroxy-acid oxidase activity;GO:0016491//oxidoreductase activity	NA	K15736//L-2-hydroxyglutarate oxidase [EC:1.1.3.-]	WP_011029442.1//L-2-hydroxyglutarate oxidase [Streptomyces coelicolor]	[locus_tag=SCO4113] [db_xref=GeneID:1099550] [protein=hydroxyglutarate oxidase] [protein_id=NP_628292.1] [location=complement(4512311..4513591)] [gbkey=CDS]
1102867	351	4.22	15.98	1.92095250422079	6.58828594748497e-05	Up	2.72836e-05	SCO7429	NA	NA	NA	NA	WP_003971713.1//MULTISPECIES: hypothetical protein [Streptomyces]	[locus_tag=SCO7429] [db_xref=GeneID:1102867] [protein=hypothetical protein] [protein_id=NP_631478.1] [location=complement(8243600..8243950)] [gbkey=CDS]
1100005	1323	205.93	778.98	1.91943227022605	0	Up	0	SCO4565	GO:0005886//plasma membrane	GO:0050136//NADH dehydrogenase (quinone) activity;GO:0048038//quinone binding;GO:0051287//NAD binding	NA	K00333//NADH-quinone oxidoreductase subunit D [EC:1.6.5.3]	WP_011029734.1//MULTISPECIES: NADH-quinone oxidoreductase subunit D [Streptomyces]	[locus_tag=SCO4565] [db_xref=GeneID:1100005] [protein=NADH dehydrogenase subunit D] [protein_id=NP_628727.1] [location=4981949..4983271] [gbkey=CDS]
1100720	1239	5.82	21.98	1.91710032804095	2.43655881557116e-23	Up	5.00208e-24	SCO5279	NA	NA	NA	NA	AIJ13386.1//hypothetical protein SLIV_11965 [Streptomyces lividans TK24]	[locus_tag=SCO5279] [db_xref=GeneID:1100720] [protein=hypothetical protein] [protein_id=NP_629424.1] [location=5745066..5746304] [gbkey=CDS]
1101496	582	20.57	77.64	1.91625832418873	2.04011477362987e-35	Up	3.365e-36	SCO6055	NA	GO:0008270//zinc ion binding;GO:0004089//carbonate dehydratase activity	GO:0009440//cyanate catabolic process;GO:0015976//carbon utilization	K01673//carbonic anhydrase [EC:4.2.1.1]	WP_003972866.1//MULTISPECIES: carbonic anhydrase [Streptomyces]	[locus_tag=SCO6055] [db_xref=GeneID:1101496] [protein=carbonic anhydrase] [protein_id=NP_630164.1] [location=complement(6647790..6648371)] [gbkey=CDS]
1100855	1701	599.20	2248.24	1.90768652280977	0	Up	0	SCO5415	NA	GO:0047727//isobutyryl-CoA mutase activity;GO:0004494//methylmalonyl-CoA mutase activity;GO:0031419//cobalamin binding	NA	K01848//methylmalonyl-CoA mutase, N-terminal domain [EC:5.4.99.2]	WP_011030230.1//MULTISPECIES: methylmalonyl-CoA mutase family protein [Streptomyces]	[locus_tag=SCO5415] [db_xref=GeneID:1100855] [protein=isobutyryl-CoA mutase A] [protein_id=NP_629554.1] [location=5883756..5885456] [gbkey=CDS]
1100528	1404	56.14	210.08	1.90383785238036	2.42497807840909e-241	Up	1.118292e-242	SCO5087	NA	GO:0004315//3-oxoacyl-[acyl-carrier-protein] synthase activity;GO:0016740//transferase activity	GO:0006633//fatty acid biosynthetic process;GO:0017000//antibiotic biosynthetic process	K05551//minimal PKS ketosynthase (KS/KS alpha) [EC:2.3.1.- 2.3.1.260 2.3.1.235]	WP_003973891.1//MULTISPECIES: beta-ketoacyl-[acyl-carrier-protein] synthase family protein [Streptomyces]	[locus_tag=SCO5087] [db_xref=GeneID:1100528] [protein=actinorhodin polyketide beta-ketoacyl synthase subunit alpha] [protein_id=NP_629237.1] [location=5529801..5531204] [gbkey=CDS]
1100045	393	9.86	36.81	1.90043819800615	3.32379071151242e-11	Up	9.64522e-12	SCO4605	GO:0045272//plasma membrane respiratory chain complex I;GO:0030964//NADH dehydrogenase complex;GO:0016021//integral component of membrane;GO:0005886//plasma membrane	GO:0050136//NADH dehydrogenase (quinone) activity;GO:0048038//quinone binding;GO:0008137//NADH dehydrogenase (ubiquinone) activity	GO:0042773//ATP synthesis coupled electron transport	K00340//NADH-quinone oxidoreductase subunit K [EC:1.6.5.3]	WP_011029757.1//MULTISPECIES: NADH-quinone oxidoreductase subunit NuoK [Streptomyces]	[locus_tag=SCO4605] [db_xref=GeneID:1100045] [protein=NADH dehydrogenase subunit NuoK2] [protein_id=NP_628767.1] [location=5028219..5028611] [gbkey=CDS]
1100547	780	5.47	20.34	1.89470694106494	2.26202100147275e-13	Up	6.0366e-14	SCO5106	NA	GO:0009055//electron transfer activity;GO:0051537//2 iron, 2 sulfur cluster binding;GO:0008177//succinate dehydrogenase (ubiquinone) activity	GO:0006099//tricarboxylic acid cycle;GO:0022904//respiratory electron transport chain;GO:0009060//aerobic respiration	K00240//succinate dehydrogenase / fumarate reductase, iron-sulfur subunit [EC:1.3.5.1 1.3.5.4]	WP_003973872.1//MULTISPECIES: succinate dehydrogenase/fumarate reductase iron-sulfur subunit [Streptomyces]	[locus_tag=SCO5106] [db_xref=GeneID:1100547] [protein=fumarate reductase iron-sulfur subunit] [protein_id=NP_629256.1] [location=complement(5547828..5548607)] [gbkey=CDS]
1103046	453	7.59	28.20	1.89352337187069	3.1422483494133e-10	Up	9.47244e-11	SCO7608	NA	NA	NA	NA	WP_011031778.1//MULTISPECIES: VOC family protein [Streptomyces]	[locus_tag=SCO7608] [db_xref=GeneID:1103046] [protein=hypothetical protein] [protein_id=NP_631649.1] [location=8435801..8436253] [gbkey=CDS]
1098661	1335	40.02	148.55	1.89215553281704	7.64977971729958e-161	Up	4.75042e-162	SCO3227	NA	GO:0008483//transaminase activity;GO:0030170//pyridoxal phosphate binding	GO:0009058//biosynthetic process	K16423//(S)-3,5-dihydroxyphenylglycine transaminase [EC:2.6.1.103]	WP_011028839.1//MULTISPECIES: PLP-dependent aminotransferase family protein [Streptomyces]	[locus_tag=SCO3227] [db_xref=GeneID:1098661] [protein=aminotransferase] [protein_id=NP_733596.1] [location=complement(3539337..3540671)] [gbkey=CDS]
1097177	903	10.82	40.06	1.88846192198589	2.38851219191919e-29	Up	4.33706e-30	SCO1746	GO:0005576//extracellular region	GO:0004252//serine-type endopeptidase activity	NA	K18545//streptogrisin B [EC:3.4.21.81]	WP_003977080.1//MULTISPECIES: S1 family peptidase [Streptomyces]	[locus_tag=SCO1746] [db_xref=GeneID:1097177] [protein=serine protease] [protein_id=NP_626019.1] [location=complement(1865777..1866679)] [gbkey=CDS]
1102204	642	30.55	112.68	1.88298718366884	1.96883549039434e-55	Up	2.551e-56	SCO6765	NA	GO:0003824//catalytic activity	GO:0009116//nucleoside metabolic process	NA	WP_003972232.1//MULTISPECIES: lipoprotein [Streptomyces]	[locus_tag=SCO6765] [db_xref=GeneID:1102204] [protein=lipoprotein] [protein_id=NP_630837.1] [location=7522758..7523399] [gbkey=CDS]
1095667	180	13.12	48.31	1.88055413281399	1.45741751781552e-05	Up	5.73382e-06	SCO0243	NA	NA	NA	NA	WP_121717033.1//hypothetical protein [Streptomyces sp. E5N91]	[locus_tag=SCO0243] [db_xref=GeneID:1095667] [protein=hypothetical protein] [protein_id=NP_624575.1] [location=231475..231654] [gbkey=CDS]
1096852	438	359.07	1322.12	1.88051609940044	0	Up	0	SCO1426	NA	NA	NA	NA	WP_003977399.1//MULTISPECIES: hypothetical protein [Streptomyces]	[locus_tag=SCO1426] [db_xref=GeneID:1096852] [protein=hypothetical protein] [protein_id=NP_625708.1] [location=1522328..1522765] [gbkey=CDS]
1101112	1833	9.39	34.55	1.87948864762185	1.97517398031496e-52	Up	2.62908e-53	SCO5673	NA	GO:0004553//hydrolase activity, hydrolyzing O-glycosyl compounds;GO:0008061//chitin binding;GO:0004568//chitinase activity	GO:0005975//carbohydrate metabolic process	NA	BAA75643.1//ChiB, partial [Streptomyces coelicolor A3(2)]	[locus_tag=SCO5673] [db_xref=GeneID:1101112] [protein=chitinase] [protein_id=NP_629802.1] [location=6172804..6174636] [gbkey=CDS]
1096471	453	65.97	242.33	1.87709100876206	6.805010325e-79	Up	7.1322e-80	SCO1048	NA	GO:0004623//phospholipase A2 activity	GO:0050482//arachidonic acid secretion;GO:0006644//phospholipid metabolic process	NA	WP_003977781.1//MULTISPECIES: hypothetical protein [Streptomyces]	[locus_tag=SCO1048] [db_xref=GeneID:1096471] [protein=hypothetical protein] [protein_id=NP_625343.1] [location=complement(1104500..1104952)] [gbkey=CDS]
1097137	1389	24.16	88.67	1.87582562086589	2.55555468292683e-99	Up	2.33358e-100	SCO1706	NA	GO:0016620//oxidoreductase activity, acting on the aldehyde or oxo group of donors, NAD or NADP as acceptor	NA	K00128//aldehyde dehydrogenase (NAD+) [EC:1.2.1.3]	WP_011027930.1//MULTISPECIES: aldehyde dehydrogenase family protein [Streptomyces]	[locus_tag=SCO1706] [db_xref=GeneID:1097137] [protein=aldehyde dehydrogenase] [protein_id=NP_625980.1] [location=complement(1825638..1827026)] [gbkey=CDS]
1102715	456	79.51	290.92	1.87141425624073	7.93846966666666e-95	Up	7.42574e-96	SCO7277	NA	GO:0005524//ATP binding	NA	NA	WP_003971866.1//MULTISPECIES: ATP-binding protein [Streptomyces]	[locus_tag=SCO7277] [db_xref=GeneID:1102715] [protein=regulator protein] [protein_id=NP_631333.1] [location=8084920..8085375] [gbkey=CDS]
1096023	846	153.35	559.96	1.86849560723901	0	Up	0	SCO0600	NA	GO:0003677//DNA binding;GO:0016987//sigma factor activity;GO:0003700//DNA binding transcription factor activity	GO:0006355//regulation of transcription, DNA-templated;GO:0006352//DNA-templated transcription, initiation	K03090//RNA polymerase sigma-B factor	WP_003978261.1//MULTISPECIES: RNA polymerase sigma factor SigF [Streptomyces]	[locus_tag=SCO0600] [db_xref=GeneID:1096023] [protein=RNA polymerase sigma factor sig8] [protein_id=NP_624912.1] [location=639859..640704] [gbkey=CDS]
1098655	855	100.26	366.05	1.86829458530171	7.44937553541076e-241	Up	3.44508e-242	SCO3221	NA	GO:0070403//NAD+ binding;GO:0008977//prephenate dehydrogenase (NAD+) activity;GO:0004665//prephenate dehydrogenase (NADP+) activity	GO:0006571//tyrosine biosynthetic process;GO:0055114//oxidation-reduction process	K04517//prephenate dehydrogenase [EC:1.3.1.12]	WP_003975595.1//MULTISPECIES: prephenate dehydrogenase [Streptomyces]	[locus_tag=SCO3221] [db_xref=GeneID:1098655] [protein=prephenate dehydrogenase] [protein_id=NP_627435.1] [location=complement(3533492..3534346)] [gbkey=CDS]
1102769	1092	3.92	14.30	1.86708958755054	2.9592238172043e-13	Up	7.9321e-14	SCO7331	NA	GO:0016879//ligase activity, forming carbon-nitrogen bonds;GO:0005524//ATP binding;GO:0004357//glutamate-cysteine ligase activity	GO:0042398//cellular modified amino acid biosynthetic process	K06048//carboxylate-amine ligase [EC:6.3.-.-]	WP_011031591.1//MULTISPECIES: glutamate--cysteine ligase [Streptomyces]	[locus_tag=SCO7331] [db_xref=GeneID:1102769] [protein=carboxylate-amine ligase] [protein_id=NP_631385.1] [location=complement(8141930..8143021)] [gbkey=CDS]
1100869	942	6.47	23.58	1.86572610098726	3.18812170328426e-18	Up	7.37616e-19	SCO5429	GO:0016021//integral component of membrane;GO:0005886//plasma membrane	NA	GO:0055085//transmembrane transport	K02025//multiple sugar transport system permease protein	WP_011030240.1//MULTISPECIES: sugar ABC transporter permease [Streptomyces]	[locus_tag=SCO5429] [db_xref=GeneID:1100869] [protein=integral membrane transport protein] [protein_id=NP_629567.1] [location=complement(5900696..5901637)] [gbkey=CDS]
1096185	435	2480.92	9041.63	1.86570766646234	0	Up	0	SCO0762	GO:0005576//extracellular region	GO:0004867//serine-type endopeptidase inhibitor activity	NA	NA	WP_003978099.1//MULTISPECIES: protease inhibitor [Streptomyces]	[locus_tag=SCO0762] [db_xref=GeneID:1096185] [protein=protease inhibitor protein] [protein_id=NP_625065.1] [location=complement(806172..806606)] [gbkey=CDS]
1095854	1329	14.08	51.13	1.86052269204965	1.49633136529589e-54	Up	1.954464e-55	SCO0431	NA	GO:0016787//hydrolase activity	NA	NA	WP_011027110.1//MULTISPECIES: SGNH hydrolase [Streptomyces]	[locus_tag=SCO0431] [db_xref=GeneID:1095854] [protein=hypothetical protein] [protein_id=NP_624752.1] [location=complement(447890..449218)] [gbkey=CDS]
1098893	1254	9.66	34.80	1.84899221190032	4.90909398583792e-35	Up	8.17432e-36	SCO3456	NA	NA	NA	K02055//putative spermidine/putrescine transport system substrate-binding protein	WP_011028997.1//MULTISPECIES: ABC transporter substrate-binding protein [Streptomyces]	[locus_tag=SCO3456] [db_xref=GeneID:1098893] [protein=ABC transporter substrate-binding protein] [protein_id=NP_627660.1] [location=complement(3815736..3816989)] [gbkey=CDS]
1099124	963	2.41	8.67	1.84699884699187	2.06683343670412e-07	Up	7.22972e-08	SCO3688	NA	NA	NA	NA	WP_003975250.1//MULTISPECIES: SRPBCC family protein [Streptomyces]	[locus_tag=SCO3688] [db_xref=GeneID:1099124] [protein=hypothetical protein] [protein_id=NP_627880.1] [location=4069691..4070653] [gbkey=CDS]
1102405	1188	10.40	37.30	1.84259210211415	3.03515396832937e-35	Up	5.02214e-36	SCO6967	NA	GO:0003988//acetyl-CoA C-acyltransferase activity;GO:0016747//transferase activity, transferring acyl groups other than amino-acyl groups;GO:0033812//3-oxoadipyl-CoA thiolase activity	GO:0006635//fatty acid beta-oxidation;GO:0010124//phenylacetate catabolic process	K00632//acetyl-CoA acyltransferase [EC:2.3.1.16]	WP_003972178.1//MULTISPECIES: thiolase family protein [Streptomyces]	[locus_tag=SCO6967] [db_xref=GeneID:1102405] [protein=beta-ketoadipyl-CoA thiolase] [protein_id=NP_631033.1] [location=7733254..7734441] [gbkey=CDS]
1099213	1128	2.72	9.73	1.83883315353077	1.81540740452261e-09	Up	5.67954e-10	SCO3777	NA	GO:0004177//aminopeptidase activity;GO:0016787//hydrolase activity;GO:0016805//dipeptidase activity	NA	NA	AIJ14831.1//peptidase [Streptomyces lividans TK24]	[locus_tag=SCO3777] [db_xref=GeneID:1099213] [protein=peptidase] [protein_id=NP_627967.1] [location=4151848..4152975] [gbkey=CDS]
1101959	801	52.99	189.13	1.83558619075369	1.25429546411483e-113	Up	1.03032e-114	SCO6520	NA	GO:0003677//DNA binding;GO:0016987//sigma factor activity;GO:0003700//DNA binding transcription factor activity	GO:0006355//regulation of transcription, DNA-templated;GO:0006352//DNA-templated transcription, initiation	K03090//RNA polymerase sigma-B factor	WP_011030982.1//MULTISPECIES: RNA polymerase sigma factor SigF [Streptomyces]	[locus_tag=SCO6520] [db_xref=GeneID:1101959] [protein=RNA polymerase sigma factor] [protein_id=NP_630601.1] [location=7210082..7210882] [gbkey=CDS]
1096646	1224	41.14	146.78	1.83504170335741	4.82314629422719e-139	Up	3.3932e-140	SCO1223	NA	GO:0042802//identical protein binding;GO:0004587//ornithine-oxo-acid transaminase activity;GO:0030170//pyridoxal phosphate binding	NA	K00819//ornithine--oxo-acid transaminase [EC:2.6.1.13]	WP_003977608.1//MULTISPECIES: ornithine--oxo-acid transaminase [Streptomyces]	[locus_tag=SCO1223] [db_xref=GeneID:1096646] [protein=ornithine aminotransferase] [protein_id=NP_625512.1] [location=1293687..1294910] [gbkey=CDS]
1099302	876	34.81	124.16	1.83462674346345	1.62650313401797e-82	Up	1.659958e-83	SCO3866	NA	GO:0008168//methyltransferase activity	GO:0032259//methylation	NA	TDY77137.1//FkbM family methyltransferase [Streptomyces coelicolor]	[locus_tag=SCO3866] [db_xref=GeneID:1099302] [protein=hypothetical protein] [protein_id=NP_628053.1] [location=complement(4250514..4251389)] [gbkey=CDS]
1101492	1542	1.82	6.49	1.83428002780044	8.07813482200647e-09	Up	2.61616e-09	SCO6051	GO:0016020//membrane;GO:0005737//cytoplasm	GO:0051537//2 iron, 2 sulfur cluster binding;GO:0016491//oxidoreductase activity	NA	NA	WP_011030619.1//MULTISPECIES: FAD-dependent oxidoreductase [Streptomyces]	[locus_tag=SCO6051] [db_xref=GeneID:1101492] [protein=iron-sulfur binding oxidoreductase] [protein_id=NP_630161.1] [location=complement(6642322..6643863)] [gbkey=CDS]
1098674	711	22.26	79.37	1.83414021280209	1.86323453171156e-42	Up	2.80962e-43	SCO3240	NA	GO:0016853//isomerase activity	NA	NA	WP_011028850.1//MULTISPECIES: EboA domain-containing protein [Streptomyces]	[locus_tag=SCO3240] [db_xref=GeneID:1098674] [protein=hypothetical protein] [protein_id=NP_627452.1] [location=complement(3592179..3592889)] [gbkey=CDS]
1098503	1176	8.93	31.84	1.83410825542243	9.63571881400438e-30	Up	1.730718e-30	SCO3070	GO:0005737//cytoplasm	GO:0050480//imidazolonepropionase activity;GO:0005506//iron ion binding;GO:0008270//zinc ion binding	GO:0019557//histidine catabolic process to glutamate and formate;GO:0019556//histidine catabolic process to glutamate and formamide	K01468//imidazolonepropionase [EC:3.5.2.7]	WP_164142817.1//imidazolonepropionase [Streptomyces coelicoflavus]	[locus_tag=SCO3070] [db_xref=GeneID:1098503] [protein=imidazolonepropionase] [protein_id=NP_627290.1] [location=complement(3362037..3363212)] [gbkey=CDS]
1096264	1563	1.94	6.91	1.83262905820113	1.81464750188363e-09	Up	5.67954e-10	SCO0841	NA	GO:0016853//isomerase activity	NA	NA	WP_011027383.1//MULTISPECIES: SDR family oxidoreductase [Streptomyces]	[locus_tag=SCO0841] [db_xref=GeneID:1096264] [protein=oxidoreductase] [protein_id=NP_625141.1] [location=888805..890367] [gbkey=CDS]
1095767	1245	3.59	12.77	1.83070277587967	3.00255683398438e-13	Up	8.05612e-14	SCO0344	NA	GO:0003677//DNA binding;GO:0003700//DNA binding transcription factor activity	NA	NA	WP_011027036.1//GntR family transcriptional regulator [Streptomyces coelicolor]	[locus_tag=SCO0344] [db_xref=GeneID:1095767] [protein=GntR family transcriptional regulator] [protein_id=NP_624667.1] [location=348137..349381] [gbkey=CDS]
1097594	1551	14.37	51.07	1.82941599725508	1.71732629741379e-62	Up	2.08788e-63	SCO2160	GO:0016021//integral component of membrane	NA	NA	NA	WP_011028170.1//MULTISPECIES: membrane protein [Streptomyces]	[locus_tag=SCO2160] [db_xref=GeneID:1097594] [protein=large membrane protein] [protein_id=NP_626416.1] [location=2322715..2324265] [gbkey=CDS]
1101938	393	8.94	31.77	1.82931835353018	2.32705446960866e-09	Up	7.32292e-10	SCO6499	NA	NA	GO:0031412//gas vesicle organization	NA	WP_011030968.1//MULTISPECIES: gas vesicle protein [Streptomyces]	[locus_tag=SCO6499] [db_xref=GeneID:1101938] [protein=gas vesicle synthesis protein] [protein_id=NP_630581.1] [location=7193830..7194222] [gbkey=CDS]
1097106	234	708.35	2513.35	1.82707730378881	0	Up	0	SCO1675	GO:0009289//pilus;GO:0009986//cell surface;GO:0005618//cell wall;GO:0005576//extracellular region	GO:0042802//identical protein binding	GO:0007155//cell adhesion	NA	WP_003977150.1//MULTISPECIES: chaplin [Streptomyces]	[locus_tag=SCO1675] [db_xref=GeneID:1097106] [protein=small membrane protein] [protein_id=NP_625950.1] [location=complement(1795289..1795522)] [gbkey=CDS]
1100520	885	79.55	282.03	1.82591479698779	8.07678155244755e-187	Up	4.53942e-188	SCO5079	NA	GO:0016491//oxidoreductase activity	NA	NA	WP_011030042.1//MULTISPECIES: NmrA/HSCARG family protein [Streptomyces]	[locus_tag=SCO5079] [db_xref=GeneID:1100520] [protein=hypothetical protein] [protein_id=NP_629229.1] [location=5520857..5521741] [gbkey=CDS]
1100256	645	2.30	8.13	1.82162149113065	8.51184981155779e-05	Up	3.5506e-05	SCO4815	NA	NA	NA	NA	WP_011029884.1//MULTISPECIES: hypothetical protein [Streptomyces]	[locus_tag=SCO4815] [db_xref=GeneID:1100256] [protein=hypothetical protein] [protein_id=NP_628972.1] [location=complement(5243963..5244607)] [gbkey=CDS]
1102160	909	10.38	36.60	1.81803720481352	9.3994824972973e-26	Up	1.822512e-26	SCO6721	NA	GO:0070273//phosphatidylinositol-4-phosphate binding	NA	NA	WP_011031133.1//MULTISPECIES: GPP34 family phosphoprotein [Streptomyces]	[locus_tag=SCO6721] [db_xref=GeneID:1102160] [protein=hypothetical protein] [protein_id=NP_630794.1] [location=7476734..7477642] [gbkey=CDS]
1102015	738	10.23	36.01	1.81559145444495	2.26932172209026e-20	Up	5.0066e-21	SCO6576	NA	GO:0016853//isomerase activity	NA	NA	WP_011031016.1//MULTISPECIES: EboA domain-containing protein [Streptomyces]	[locus_tag=SCO6576] [db_xref=GeneID:1102015] [protein=hypothetical protein] [protein_id=NP_630656.1] [location=7283052..7283789] [gbkey=CDS]
1098679	1263	90.59	318.88	1.8155899065573	2.12766550522648e-306	Up	8e-308	SCO3245	NA	GO:0043731//6-hydroxynicotinate 3-monooxygenase activity;GO:0004497//monooxygenase activity;GO:0071949//FAD binding	NA	K00480//salicylate hydroxylase [EC:1.14.13.1]	WP_161270078.1//MULTISPECIES: FAD-dependent monooxygenase [Streptomyces]	[locus_tag=SCO3245] [db_xref=GeneID:1098679] [protein=salicylate hydroxylase] [protein_id=NP_627457.1] [location=complement(3596708..3597970)] [gbkey=CDS]
1100120	192	1539.82	5409.82	1.81281887793797	0	Up	0	SCO4679	NA	NA	NA	NA	WP_011029810.1//MULTISPECIES: DUF397 domain-containing protein [Streptomyces]	[locus_tag=SCO4679] [db_xref=GeneID:1100120] [protein=hypothetical protein] [protein_id=NP_628838.1] [location=5109769..5109960] [gbkey=CDS]
1100881	1395	29.43	103.15	1.80938437383345	2.843698003125e-110	Up	2.38434e-111	SCO5441	NA	GO:0016301//kinase activity	NA	K16146//maltokinase [EC:2.7.1.175]	WP_003973557.1//MULTISPECIES: phosphotransferase [Streptomyces]	[locus_tag=SCO5441] [db_xref=GeneID:1100881] [protein=hypothetical protein] [protein_id=NP_629579.1] [location=complement(5916960..5918354)] [gbkey=CDS]
1098320	885	7.29	25.53	1.80820281808018	1.13426038478747e-17	Up	2.65696e-18	SCO2886	NA	GO:0016787//hydrolase activity;GO:0018786//haloalkane dehalogenase activity;GO:0003824//catalytic activity	NA	NA	WP_011028646.1//MULTISPECIES: alpha/beta fold hydrolase [Streptomyces]	[locus_tag=SCO2886] [db_xref=GeneID:1098320] [protein=hydrolase] [protein_id=NP_627114.1] [location=complement(3140760..3141644)] [gbkey=CDS]
1101962	1041	37.98	132.91	1.80713784486176	6.33004463501483e-104	Up	5.58948e-105	SCO6523	GO:0005737//cytoplasm	NA	NA	NA	WP_011030985.1//MULTISPECIES: MBL fold metallo-hydrolase [Streptomyces]	[locus_tag=SCO6523] [db_xref=GeneID:1101962] [protein=hypothetical protein] [protein_id=NP_630604.1] [location=7213486..7214526] [gbkey=CDS]
1096020	396	23.82	83.32	1.80648942617653	1.22298788375e-22	Up	2.56358e-23	SCO0597	GO:0030077//plasma membrane light-harvesting complex	GO:0045156//electron transporter, transferring electrons within the cyclic electron transport pathway of photosynthesis activity	GO:0019684//photosynthesis, light reaction	NA	WP_011027233.1//MULTISPECIES: PRC-barrel domain-containing protein [Streptomyces]	[locus_tag=SCO0597] [db_xref=GeneID:1096020] [protein=hypothetical protein] [protein_id=NP_624909.1] [location=complement(637911..638306)] [gbkey=CDS]
1096199	1017	4.45	15.56	1.80596481913243	8.12844708373436e-13	Up	2.21288e-13	SCO0776	GO:0016021//integral component of membrane	GO:0008324//cation transmembrane transporter activity	NA	NA	WP_011027349.1//cation diffusion facilitator family transporter [Streptomyces coelicolor]	[locus_tag=SCO0776] [db_xref=GeneID:1096199] [protein=hypothetical protein] [protein_id=NP_625078.1] [location=complement(824123..825139)] [gbkey=CDS]
1102472	1269	12.55	43.81	1.80357285048482	6.99157423447069e-43	Up	1.04695e-43	SCO7034	NA	GO:0008483//transaminase activity;GO:0047589//5-aminovalerate transaminase activity;GO:0030170//pyridoxal phosphate binding;GO:0003867//4-aminobutyrate transaminase activity	GO:0009450//gamma-aminobutyric acid catabolic process	K00823//4-aminobutyrate aminotransferase [EC:2.6.1.19]	WP_003972111.1//MULTISPECIES: aminotransferase class III-fold pyridoxal phosphate-dependent enzyme [Streptomyces]	[locus_tag=SCO7034] [db_xref=GeneID:1102472] [protein=aminotransferase] [protein_id=NP_733721.1] [location=7821937..7823205] [gbkey=CDS]
1099730	1389	36.29	126.68	1.80354481054886	5.99169795660036e-134	Up	4.3409e-135	SCO4290	NA	GO:0016757//transferase activity, transferring glycosyl groups;GO:0003824//catalytic activity	GO:0005992//trehalose biosynthetic process	K00697//trehalose 6-phosphate synthase [EC:2.4.1.15]	WP_011029560.1//MULTISPECIES: trehalose-6-phosphate synthase [Streptomyces]	[locus_tag=SCO4290] [db_xref=GeneID:1099730] [protein=trehalose-phosphate synthase] [protein_id=NP_628462.1] [location=complement(4705079..4706467)] [gbkey=CDS]
1103236	519	3.14	10.94	1.80077627390093	6.56365534810127e-05	Up	2.7173e-05	SCO7798	GO:0016021//integral component of membrane	NA	NA	NA	WP_011031922.1//IS5 family transposase [Streptomyces coelicolor]	[locus_tag=SCO7798] [db_xref=GeneID:1103236] [protein=transposase] [protein_id=NP_631829.1] [location=complement(8620339..8620857)] [gbkey=CDS]
1097854	807	1.53	5.33	1.80060388006652	0.00038318153319624	Up	0.000170883	SCO2420	GO:0043190//ATP-binding cassette (ABC) transporter complex;GO:0005886//plasma membrane	GO:0005548//phospholipid transporter activity	GO:0015914//phospholipid transport	K02066//phospholipid/cholesterol/gamma-HCH transport system permease protein	WP_003976386.1//MULTISPECIES: ABC transporter permease [Streptomyces]	[locus_tag=SCO2420] [db_xref=GeneID:1097854] [protein=ABC-transporter integral membrane protein] [protein_id=NP_733570.1] [location=complement(2593549..2594355)] [gbkey=CDS]
1101161	1242	36.56	127.18	1.79853383843563	4.24976721782178e-119	Up	3.37398e-120	SCO5722	GO:0016020//membrane;GO:0016021//integral component of membrane;GO:0005886//plasma membrane	GO:0004252//serine-type endopeptidase activity	GO:0016485//protein processing	NA	WP_011030414.1//MULTISPECIES: type VII secretion-associated serine protease mycosin [Streptomyces]	[locus_tag=SCO5722] [db_xref=GeneID:1101161] [protein=serine protease] [protein_id=NP_629848.1] [location=6242668..6243909] [gbkey=CDS]
1099303	213	189.66	658.80	1.79642511398806	2.63823236734694e-75	Up	2.87914e-76	SCO3867	NA	GO:0009055//electron transfer activity;GO:0005506//iron ion binding	NA	K05337//ferredoxin	WP_011029281.1//MULTISPECIES: ferredoxin [Streptomyces]	[locus_tag=SCO3867] [db_xref=GeneID:1099303] [protein=ferredoxin] [protein_id=NP_628054.1] [location=complement(4251449..4251661)] [gbkey=CDS]
1097334	879	4.43	15.37	1.79473856113575	7.11612129348796e-11	Up	2.09018e-11	SCO1900	GO:0016021//integral component of membrane;GO:0005886//plasma membrane	NA	GO:0008643//carbohydrate transport;GO:0055085//transmembrane transport	K10229//sorbitol/mannitol transport system permease protein	WP_011028038.1//MULTISPECIES: carbohydrate ABC transporter permease [Streptomyces]	[locus_tag=SCO1900] [db_xref=GeneID:1097334] [protein=integral membrane sugar transport protein] [protein_id=NP_626166.1] [location=2034672..2035550] [gbkey=CDS]
1097638	315	124.81	431.87	1.79086357257883	7.50082701170351e-84	Up	7.55684e-85	SCO2205	NA	NA	NA	NA	WP_003976610.1//MULTISPECIES: hypothetical protein [Streptomyces]	[locus_tag=SCO2205] [db_xref=GeneID:1097638] [protein=hypothetical protein] [protein_id=NP_626457.1] [location=complement(2371009..2371323)] [gbkey=CDS]
1095439	1092	30.33	104.94	1.79074729201864	1.26656173896962e-85	Up	1.256108e-86	SCO0010	GO:0016021//integral component of membrane	NA	NA	NA	TDY68089.1//hypothetical protein C7986_13565 [Streptomyces coelicolor]	[locus_tag=SCO0010] [db_xref=GeneID:1095439] [protein=hypothetical protein] [protein_id=NP_624371.1] [location=12366..13457] [gbkey=CDS]
1103275	1092	30.33	104.94	1.79074729201864	1.26489081319261e-85	Up	1.256108e-86	SCO7837	GO:0016021//integral component of membrane	NA	NA	NA	TDY68089.1//hypothetical protein C7986_13565 [Streptomyces coelicolor]	[locus_tag=SCO7837] [db_xref=GeneID:1103275] [protein=hypothetical protein] [protein_id=NP_631865.1] [location=complement(8654051..8655142)] [gbkey=CDS]
1100739	939	10.97	37.83	1.78596725064618	7.78590231746032e-27	Up	1.478026e-27	SCO5299	NA	NA	NA	NA	WP_011030161.1//MULTISPECIES: diiron oxygenase [Streptomyces]	[locus_tag=SCO5299] [db_xref=GeneID:1100739] [protein=hypothetical protein] [protein_id=NP_629441.1] [location=complement(5771526..5772464)] [gbkey=CDS]
1098017	1071	65.81	226.43	1.782686388363	3.26831275801354e-178	Up	1.896846e-179	SCO2583	GO:0016021//integral component of membrane	NA	NA	NA	WP_011028435.1//MULTISPECIES: hypothetical protein [Streptomyces]	[locus_tag=SCO2583] [db_xref=GeneID:1098017] [protein=hypothetical protein] [protein_id=NP_626821.1] [location=complement(2788512..2789582)] [gbkey=CDS]
1099383	3519	173.09	594.88	1.78107629767385	0	Up	0	SCO3947	GO:0016021//integral component of membrane	GO:0005524//ATP binding;GO:0042626//ATPase activity, coupled to transmembrane movement of substances;GO:0016887//ATPase activity	GO:0055085//transmembrane transport;GO:0034775//glutathione transmembrane transport;GO:0042883//cysteine transport;GO:0045454//cell redox homeostasis	K16014//ATP-binding cassette, subfamily C, bacterial CydCD	WP_011029332.1//MULTISPECIES: thiol reductant ABC exporter subunit CydD [Streptomyces]	[locus_tag=SCO3947] [db_xref=GeneID:1099383] [protein=ABC transporter] [protein_id=NP_628131.1] [location=4343538..4347056] [gbkey=CDS]
1102905	1128	83.90	288.31	1.78087816163853	3.66362558988764e-239	Up	1.7087e-240	SCO7467	NA	GO:0016765//transferase activity, transferring alkyl or aryl (other than methyl) groups	GO:0009820//alkaloid metabolic process	NA	WP_011031680.1//MULTISPECIES: DMATS family aromatic prenyltransferase [Streptomyces]	[locus_tag=SCO7467] [db_xref=GeneID:1102905] [protein=hypothetical protein] [protein_id=NP_631515.1] [location=8279637..8280764] [gbkey=CDS]
1098646	1008	26.82	91.93	1.77722650336251	3.3249244735062e-68	Up	3.86376e-69	SCO3212	GO:0005829//cytosol	GO:0000287//magnesium ion binding;GO:0004048//anthranilate phosphoribosyltransferase activity	GO:0000162//tryptophan biosynthetic process	K00766//anthranilate phosphoribosyltransferase [EC:2.4.2.18]	TDY78718.1//anthranilate phosphoribosyltransferase [Streptomyces coelicolor]	[locus_tag=SCO3212] [db_xref=GeneID:1098646] [protein=anthranilate phosphoribotransferase] [protein_id=NP_627426.1] [location=complement(3521673..3522680)] [gbkey=CDS]
1100740	507	11.53	39.47	1.77536400624133	1.92206694407388e-14	Up	4.90778e-15	SCO5300	NA	NA	NA	NA	WP_011030162.1//MULTISPECIES: DUF3291 domain-containing protein [Streptomyces]	[locus_tag=SCO5300] [db_xref=GeneID:1100740] [protein=hypothetical protein] [protein_id=NP_629442.1] [location=complement(5772612..5773118)] [gbkey=CDS]
1101334	6894	28.04	95.89	1.77389402061178	0	Up	0	SCO5892	NA	GO:0031177//phosphopantetheine binding;GO:0016740//transferase activity;GO:0030170//pyridoxal phosphate binding	GO:0008610//lipid biosynthetic process	K21792//polyketide synthase	WP_011030517.1//aminotransferase class I/II-fold pyridoxal phosphate-dependent enzyme [Streptomyces coelicolor]	[locus_tag=SCO5892] [db_xref=GeneID:1101334] [protein=polyketide synthase] [protein_id=NP_630013.1] [location=6449549..6456442] [gbkey=CDS]
1096344	771	14.13	48.25	1.77176747670887	2.83609065271967e-27	Up	5.32812e-28	SCO0921	NA	GO:0016746//transferase activity, transferring acyl groups;GO:0016740//transferase activity	NA	NA	WP_003977938.1//MULTISPECIES: GNAT family N-acetyltransferase [Streptomyces]	[locus_tag=SCO0921] [db_xref=GeneID:1096344] [protein=hypothetical protein] [protein_id=NP_625219.1] [location=complement(966843..967613)] [gbkey=CDS]
1101111	459	155.53	530.94	1.77135594847112	1.93577670585774e-160	Up	1.212238e-161	SCO5672	NA	NA	NA	NA	WP_011030378.1//MULTISPECIES: hypothetical protein [Streptomyces]	[locus_tag=SCO5672] [db_xref=GeneID:1101111] [protein=hypothetical protein] [protein_id=NP_629801.1] [location=6172204..6172662] [gbkey=CDS]
1096201	309	11.87	40.50	1.77060197301744	1.63847580357853e-08	Up	5.39862e-09	SCO0778	GO:0016021//integral component of membrane	NA	NA	NA	WP_003978083.1//MULTISPECIES: DUF4235 domain-containing protein [Streptomyces]	[locus_tag=SCO0778] [db_xref=GeneID:1096201] [protein=hypothetical protein] [protein_id=NP_625080.1] [location=826361..826669] [gbkey=CDS]
1102208	1386	96.56	329.27	1.76977349184873	0	Up	0	SCO6769	NA	GO:0042802//identical protein binding;GO:0008483//transaminase activity;GO:0030170//pyridoxal phosphate binding	NA	K00819//ornithine--oxo-acid transaminase [EC:2.6.1.13]	WP_011031169.1//MULTISPECIES: aspartate aminotransferase family protein [Streptomyces]	[locus_tag=SCO6769] [db_xref=GeneID:1102208] [protein=aminotransferase] [protein_id=NP_630841.1] [location=7527584..7528969] [gbkey=CDS]
1101328	1224	77.37	262.71	1.76362493843421	1.70784484903581e-234	Up	8.12194e-236	SCO5886	NA	GO:0004315//3-oxoacyl-[acyl-carrier-protein] synthase activity;GO:0033817//beta-ketoacyl-acyl-carrier-protein synthase II activity	GO:0006633//fatty acid biosynthetic process	K09458//3-oxoacyl-[acyl-carrier-protein] synthase II [EC:2.3.1.179]	WP_011030513.1//MULTISPECIES: beta-ketoacyl-[acyl-carrier-protein] synthase family protein [Streptomyces]	[locus_tag=SCO5886] [db_xref=GeneID:1101328] [protein=3-oxoacyl-ACP synthase] [protein_id=NP_630007.1] [location=complement(6442753..6443976)] [gbkey=CDS]
1097860	1212	24.52	83.18	1.76227770595558	3.82404191408114e-74	Up	4.19828e-75	SCO2426	NA	NA	NA	NA	WP_003976380.1//MULTISPECIES: helix-turn-helix domain-containing protein [Streptomyces]	[locus_tag=SCO2426] [db_xref=GeneID:1097860] [protein=regulatory protein] [protein_id=NP_626670.1] [location=2600318..2601529] [gbkey=CDS]
1101582	603	4.76	16.11	1.75892301539863	1.22481985806452e-07	Up	4.22822e-08	SCO6141	GO:0016021//integral component of membrane	NA	NA	NA	WP_011030681.1//MULTISPECIES: membrane protein [Streptomyces]	[locus_tag=SCO6141] [db_xref=GeneID:1101582] [protein=transmembrane protein] [protein_id=NP_630246.1] [location=complement(6742307..6742909)] [gbkey=CDS]
1102207	1971	115.16	388.81	1.75542563080646	0	Up	0	SCO6768	GO:0005829//cytosol	GO:0000287//magnesium ion binding;GO:0008661//1-deoxy-D-xylulose-5-phosphate synthase activity;GO:0030976//thiamine pyrophosphate binding;GO:0016744//transferase activity, transferring aldehyde or ketonic groups	GO:0009228//thiamine biosynthetic process;GO:0016114//terpenoid biosynthetic process;GO:0052865//1-deoxy-D-xylulose 5-phosphate biosynthetic process;GO:0019288//isopentenyl diphosphate biosynthetic process, methylerythritol 4-phosphate pathway	K01662//1-deoxy-D-xylulose-5-phosphate synthase [EC:2.2.1.7]	WP_011031168.1//MULTISPECIES: 1-deoxy-D-xylulose-5-phosphate synthase [Streptomyces]	[locus_tag=SCO6768] [db_xref=GeneID:1102207] [protein=1-deoxy-D-xylulose-5-phosphate synthase] [protein_id=NP_630840.1] [location=7525613..7527583] [gbkey=CDS]
1101570	912	15.58	52.59	1.75509326341903	6.0934346844584e-35	Up	1.017036e-35	SCO6129	NA	GO:0003677//DNA binding	NA	NA	WP_011030673.1//helix-turn-helix domain-containing protein [Streptomyces coelicolor]	[locus_tag=SCO6129] [db_xref=GeneID:1101570] [protein=DNA-binding protein] [protein_id=NP_630235.1] [location=complement(6730923..6731834)] [gbkey=CDS]
1098161	378	29.01	97.81	1.75343167693081	5.68887934065934e-24	Up	1.15298e-24	SCO2727	NA	NA	NA	K03336//3D-(3,5/4)-trihydroxycyclohexane-1,2-dione acylhydrolase (decyclizing) [EC:3.7.1.22]	WP_003976073.1//MULTISPECIES: hypothetical protein [Streptomyces]	[locus_tag=SCO2727] [db_xref=GeneID:1098161] [protein=hypothetical protein] [protein_id=NP_626960.1] [location=complement(2974661..2975038)] [gbkey=CDS]
1100385	876	10.42	35.09	1.75170467012366	1.17361912765957e-22	Up	2.45702e-23	SCO4944	NA	GO:0003677//DNA binding	NA	NA	WP_011029967.1//MULTISPECIES: helix-turn-helix domain-containing protein [Streptomyces]	[locus_tag=SCO4944] [db_xref=GeneID:1100385] [protein=DNA-binding protein] [protein_id=NP_629096.1] [location=complement(5377855..5378730)] [gbkey=CDS]
1096371	3024	9.63	32.40	1.75038610992853	3.74881526164874e-74	Up	4.11078e-75	SCO0948	NA	GO:0030246//carbohydrate binding;GO:0004559//alpha-mannosidase activity	GO:0009313//oligosaccharide catabolic process;GO:0006013//mannose metabolic process	K01191//alpha-mannosidase [EC:3.2.1.24]	WP_011027462.1//MULTISPECIES: alpha-mannosidase [Streptomyces]	[locus_tag=SCO0948] [db_xref=GeneID:1096371] [protein=alpha-mannosidase] [protein_id=NP_625245.1] [location=complement(994798..997821)] [gbkey=CDS]
1098566	912	63.65	213.23	1.74417801044517	5.178373125e-137	Up	3.6906e-138	SCO3132	GO:0005737//cytoplasm	GO:0030798//trans-aconitate 2-methyltransferase activity	GO:0032259//methylation	K00598//trans-aconitate 2-methyltransferase [EC:2.1.1.144]	WP_164419655.1//trans-aconitate 2-methyltransferase [Streptomyces coelicoflavus]	[locus_tag=SCO3132] [db_xref=GeneID:1098566] [protein=trans-aconitate 2-methyltransferase] [protein_id=NP_627349.1] [location=complement(3433453..3434364)] [gbkey=CDS]
1100125	204	436.30	1460.01	1.74258587171728	2.56524203234714e-148	Up	1.703888e-149	SCO4684	GO:0005737//cytoplasm	GO:0003677//DNA binding;GO:0003676//nucleic acid binding	GO:0010468//regulation of gene expression	K03704//cold shock protein (beta-ribbon, CspA family)	WP_003974279.1//MULTISPECIES: cold-shock protein [Streptomyces]	[locus_tag=SCO4684] [db_xref=GeneID:1100125] [protein=cold shock protein] [protein_id=NP_628843.1] [location=5113748..5113951] [gbkey=CDS]
1103061	1575	18.39	61.51	1.74189949619167	3.62347896287703e-71	Up	4.09202e-72	pntA	GO:0016021//integral component of membrane;GO:0005886//plasma membrane	GO:0050661//NADP binding;GO:0051287//NAD binding;GO:0008746//NAD(P)+ transhydrogenase activity;GO:0008750//NAD(P)+ transhydrogenase (AB-specific) activity	GO:1902600//hydrogen ion transmembrane transport;GO:0006740//NADPH regeneration	K00324//NAD(P) transhydrogenase subunit alpha [EC:1.6.1.2]	WP_011031784.1//MULTISPECIES: Re/Si-specific NAD(P)(+) transhydrogenase subunit alpha [Streptomyces]	[gene=pntA] [locus_tag=SCO7623] [db_xref=GeneID:1103061] [protein=NAD(P) transhydrogenase subunit alpha] [protein_id=NP_631664.1] [location=complement(8448650..8450224)] [gbkey=CDS]
1102013	1092	4.02	13.43	1.74019189824851	1.97372046511628e-11	Up	5.6706e-12	SCO6574	GO:0016021//integral component of membrane	GO:0016765//transferase activity, transferring alkyl or aryl (other than methyl) groups	NA	K03179//4-hydroxybenzoate polyprenyltransferase [EC:2.5.1.39]	WP_011031014.1//MULTISPECIES: UbiA family prenyltransferase [Streptomyces]	[locus_tag=SCO6574] [db_xref=GeneID:1102013] [protein=hypothetical protein] [protein_id=NP_630654.1] [location=7281003..7282094] [gbkey=CDS]
1101939	435	26.59	87.66	1.72103490166699	9.22355735719019e-25	Up	1.823444e-25	SCO6500	GO:0012506//vesicle membrane;GO:0033172//gas vesicle shell;GO:0005773//vacuole	GO:0005198//structural molecule activity	NA	NA	WP_011030969.1//MULTISPECIES: gas vesicle structural protein GvpA [Streptomyces]	[locus_tag=SCO6500] [db_xref=GeneID:1101939] [protein=gas vesicle synthesis-like protein] [protein_id=NP_630582.1] [location=7194294..7194728] [gbkey=CDS]
1101118	1446	173.54	571.96	1.72064602143492	0	Up	0	SCO5679	NA	GO:0016620//oxidoreductase activity, acting on the aldehyde or oxo group of donors, NAD or NADP as acceptor;GO:0008886//glyceraldehyde-3-phosphate dehydrogenase (NADP+) (non-phosphorylating) activity;GO:0008911//lactaldehyde dehydrogenase activity	NA	NA	WP_011030384.1//MULTISPECIES: aldehyde dehydrogenase family protein [Streptomyces]	[locus_tag=SCO5679] [db_xref=GeneID:1101118] [protein=aldehyde dehydrogenase] [protein_id=NP_629807.1] [location=6182246..6183691] [gbkey=CDS]
1101889	510	26.57	87.56	1.72047372669044	1.29411015283843e-29	Up	2.3295e-30	SCO6450	NA	GO:0016787//hydrolase activity	NA	NA	WP_011030929.1//MULTISPECIES: O-acetyl-ADP-ribose deacetylase [Streptomyces]	[locus_tag=SCO6450] [db_xref=GeneID:1101889] [protein=hypothetical protein] [protein_id=NP_630535.1] [location=7134644..7135153] [gbkey=CDS]
1101494	789	8.24	27.14	1.71970447823564	1.48533661522199e-15	Up	3.68172e-16	SCO6053	GO:0005886//plasma membrane	GO:0008233//peptidase activity	NA	NA	WP_003972868.1//MULTISPECIES: slipin family protein [Streptomyces]	[locus_tag=SCO6053] [db_xref=GeneID:1101494] [protein=hypothetical protein] [protein_id=NP_630163.1] [location=complement(6645402..6646190)] [gbkey=CDS]
1100529	1224	63.45	208.93	1.71932759289453	4.51569661538461e-180	Up	2.61488e-181	SCO5088	NA	GO:0016746//transferase activity, transferring acyl groups;GO:0004315//3-oxoacyl-[acyl-carrier-protein] synthase activity;GO:0016740//transferase activity	GO:0006633//fatty acid biosynthetic process;GO:0017000//antibiotic biosynthetic process	K05552//minimal PKS chain-length factor (CLF/KS beta) [EC:2.3.1.- 2.3.1.260 2.3.1.235]	WP_011030048.1//MULTISPECIES: ketosynthase chain-length factor [Streptomyces]	[locus_tag=SCO5088] [db_xref=GeneID:1100529] [protein=actinorhodin polyketide beta-ketoacyl synthase subunit beta] [protein_id=NP_629238.1] [location=5531201..5532424] [gbkey=CDS]
1100116	909	251.36	826.92	1.71799267752604	0	Up	0	SCO4675	NA	NA	NA	NA	WP_003974288.1//MULTISPECIES: hypothetical protein [Streptomyces]	[locus_tag=SCO4675] [db_xref=GeneID:1100116] [protein=hypothetical protein] [protein_id=NP_628835.1] [location=complement(5106331..5107239)] [gbkey=CDS]
1101940	774	15.96	52.36	1.7140044457229	2.60843096153846e-28	Up	4.7979e-29	SCO6501	GO:0031411//gas vesicle	NA	GO:0031412//gas vesicle organization	NA	WP_003972477.1//MULTISPECIES: GvpL/GvpF family gas vesicle protein [Streptomyces]	[locus_tag=SCO6501] [db_xref=GeneID:1101940] [protein=gas vesicle synthesis protein] [protein_id=NP_630583.1] [location=7194725..7195498] [gbkey=CDS]
1102071	630	47.51	155.46	1.71024030949041	4.58778606828194e-65	Up	5.4575e-66	SCO6632	NA	NA	NA	NA	WP_011031058.1//hypothetical protein [Streptomyces coelicolor]	[locus_tag=SCO6632] [db_xref=GeneID:1102071] [protein=hypothetical protein] [protein_id=NP_630708.1] [location=7359865..7360494] [gbkey=CDS]
1098670	1002	180.64	589.96	1.70749975010191	0	Up	0	SCO3236	NA	GO:0005506//iron ion binding;GO:0016491//oxidoreductase activity	GO:0017000//antibiotic biosynthetic process	K18058//L-asparagine oxygenase [EC:1.14.11.39]	WP_003975576.1//MULTISPECIES: TauD/TfdA family dioxygenase [Streptomyces]	[locus_tag=SCO3236] [db_xref=GeneID:1098670] [protein=oxygenase] [protein_id=NP_627448.1] [location=complement(3587687..3588688)] [gbkey=CDS]
1100609	270	99.50	324.14	1.7038486344435	3.62187990093458e-48	Up	5.07718e-49	SCO5168	GO:0016021//integral component of membrane	NA	NA	NA	WP_003973810.1//MULTISPECIES: hypothetical protein [Streptomyces]	[locus_tag=SCO5168] [db_xref=GeneID:1100609] [protein=hypothetical protein] [protein_id=NP_629316.1] [location=complement(5616330..5616599)] [gbkey=CDS]
1096689	1269	1.37	4.46	1.70286781695978	6.27338245958796e-05	Up	2.59302e-05	SCO1266	NA	GO:0004315//3-oxoacyl-[acyl-carrier-protein] synthase activity;GO:0016740//transferase activity;GO:0033817//beta-ketoacyl-acyl-carrier-protein synthase II activity	GO:0006633//fatty acid biosynthetic process	K09458//3-oxoacyl-[acyl-carrier-protein] synthase II [EC:2.3.1.179]	WP_011027680.1//MULTISPECIES: beta-ketoacyl-[acyl-carrier-protein] synthase family protein [Streptomyces]	[locus_tag=SCO1266] [db_xref=GeneID:1096689] [protein=3-oxoacyl-ACP synthase] [protein_id=NP_625553.1] [location=complement(1336608..1337876)] [gbkey=CDS]
1098681	1803	118.77	385.99	1.70039299828821	0	Up	0	SCO3247	GO:0005886//plasma membrane	GO:0016627//oxidoreductase activity, acting on the CH-CH group of donors;GO:0050660//flavin adenine dinucleotide binding	NA	K00232//acyl-CoA oxidase [EC:1.3.3.6]	WP_011028855.1//MULTISPECIES: acyl-CoA dehydrogenase family protein [Streptomyces]	[locus_tag=SCO3247] [db_xref=GeneID:1098681] [protein=acyl CoA oxidase] [protein_id=NP_627459.1] [location=complement(3599006..3600808)] [gbkey=CDS]
1101954	543	8.12	26.38	1.69989293206637	3.65314983823529e-10	Up	1.106522e-10	SCO6515	NA	GO:0008233//peptidase activity;GO:0016740//transferase activity	GO:0006541//glutamine metabolic process	K05520//protease I [EC:3.5.1.124]	WP_011030978.1//MULTISPECIES: type 1 glutamine amidotransferase [Streptomyces]	[locus_tag=SCO6515] [db_xref=GeneID:1101954] [protein=protease] [protein_id=NP_630597.1] [location=complement(7205258..7205800)] [gbkey=CDS]
1097413	861	26.27	85.29	1.69896039926505	2.78851149521989e-50	Up	3.82128e-51	SCO1979	NA	GO:0003677//DNA binding	NA	NA	WP_003976840.1//MULTISPECIES: helix-turn-helix domain-containing protein [Streptomyces]	[locus_tag=SCO1979] [db_xref=GeneID:1097413] [protein=DNA-binding protein] [protein_id=NP_626241.1] [location=complement(2117906..2118766)] [gbkey=CDS]
1100009	1404	212.59	689.47	1.69741404334018	0	Up	0	SCO4569	GO:0016021//integral component of membrane;GO:0005886//plasma membrane	GO:0048038//quinone binding;GO:0016655//oxidoreductase activity, acting on NAD(P)H, quinone or similar compound as acceptor	GO:0009060//aerobic respiration	K00337//NADH-quinone oxidoreductase subunit H [EC:1.6.5.3]	WP_011029736.1//MULTISPECIES: NADH-quinone oxidoreductase subunit NuoH [Streptomyces]	[locus_tag=SCO4569] [db_xref=GeneID:1100009] [protein=NADH dehydrogenase subunit H] [protein_id=NP_628731.1] [location=4988011..4989414] [gbkey=CDS]
1099551	1422	329.91	1068.66	1.69565851113802	0	Up	0	SCO4114	NA	NA	NA	NA	WP_003974859.1//MULTISPECIES: MFS transporter [Streptomyces]	[locus_tag=SCO4114] [db_xref=GeneID:1099551] [protein=sporulation associated protein] [protein_id=NP_628293.1] [location=complement(4513662..4515083)] [gbkey=CDS]
1099916	1422	1.60	5.18	1.69488019279919	3.91488147744622e-06	Up	1.478146e-06	SCO4476	NA	GO:0016746//transferase activity, transferring acyl groups	NA	NA	WP_011029681.1//MULTISPECIES: hypothetical protein [Streptomyces]	[locus_tag=SCO4476] [db_xref=GeneID:1099916] [protein=hypothetical protein] [protein_id=NP_628642.1] [location=complement(4895198..4896619)] [gbkey=CDS]
1097415	435	43.87	141.97	1.69427949133207	1.44335972591362e-38	Up	2.2767e-39	SCO1981	NA	NA	NA	NA	WP_011028076.1//MULTISPECIES: hypothetical protein [Streptomyces]	[locus_tag=SCO1981] [db_xref=GeneID:1097415] [protein=hypothetical protein] [protein_id=NP_626243.1] [location=2119760..2120194] [gbkey=CDS]
1100003	555	224.34	725.91	1.69410381361204	6.08411619701492e-256	Up	2.67022e-257	SCO4563	GO:0045272//plasma membrane respiratory chain complex I;GO:0005886//plasma membrane	GO:0005506//iron ion binding;GO:0051539//4 iron, 4 sulfur cluster binding;GO:0048038//quinone binding;GO:0008137//NADH dehydrogenase (ubiquinone) activity	GO:0015990//electron transport coupled proton transport;GO:0009060//aerobic respiration	K00331//NADH-quinone oxidoreductase subunit B [EC:1.6.5.3]	WP_006133126.1//MULTISPECIES: NADH-quinone oxidoreductase subunit B [Actinobacteria]	[locus_tag=SCO4563] [db_xref=GeneID:1100003] [protein=NADH dehydrogenase subunit B] [protein_id=NP_628725.1] [location=4980646..4981200] [gbkey=CDS]
1099365	1353	85.43	275.71	1.69033690733811	2.46599239036144e-257	Up	1.072592e-258	SCO3929	NA	NA	NA	NA	WP_011029316.1//MULTISPECIES: hypothetical protein [Streptomyces]	[locus_tag=SCO3929] [db_xref=GeneID:1099365] [protein=hypothetical protein] [protein_id=NP_628114.1] [location=complement(4324441..4325793)] [gbkey=CDS]
1095750	969	6.05	19.49	1.68772704309593	9.62479886510702e-14	Up	2.53324e-14	SCO0326	NA	NA	NA	NA	WP_166680925.1//DUF3500 domain-containing protein [Streptomyces coelicolor]	[locus_tag=SCO0326] [db_xref=GeneID:1095750] [protein=hypothetical protein] [protein_id=NP_624652.1] [location=328333..329301] [gbkey=CDS]
1095620	405	19.05	61.31	1.68633140692808	7.80086921891605e-16	Up	1.92339e-16	SCO0196	NA	NA	NA	NA	EFD71762.1//conserved hypothetical protein [Streptomyces lividans TK24]	[locus_tag=SCO0196] [db_xref=GeneID:1095620] [protein=hypothetical protein] [protein_id=NP_624531.1] [location=186483..186887] [gbkey=CDS]
1103202	441	46.70	149.87	1.68221716784609	6.90008896252129e-41	Up	1.061274e-41	SCO7765	NA	GO:0003700//DNA binding transcription factor activity	GO:0006355//regulation of transcription, DNA-templated	NA	WP_011031892.1//MULTISPECIES: MarR family transcriptional regulator [Streptomyces]	[locus_tag=SCO7765] [db_xref=GeneID:1103202] [protein=transcriptional regulator] [protein_id=NP_631798.1] [location=8595004..8595444] [gbkey=CDS]
1101611	891	44.92	144.01	1.68073916249349	6.05936858807947e-86	Up	5.99348e-87	SCO6170	NA	GO:0050138//nicotinate dehydrogenase activity;GO:0016491//oxidoreductase activity;GO:0071949//FAD binding	NA	NA	WP_011030706.1//MULTISPECIES: FAD binding domain-containing protein [Streptomyces]	[locus_tag=SCO6170] [db_xref=GeneID:1101611] [protein=oxidoreductase subunit] [protein_id=NP_630274.1] [location=6773787..6774677] [gbkey=CDS]
1097617	984	13.59	43.48	1.67780648425992	1.43712458618182e-29	Up	2.58882e-30	SCO2184	NA	GO:0003700//DNA binding transcription factor activity	NA	NA	WP_100049546.1//WYL domain-containing protein [Streptomyces sp. Alain-F2R5]	[locus_tag=SCO2184] [db_xref=GeneID:1097617] [protein=transcriptional regulator] [protein_id=NP_626437.1] [location=2351510..2352493] [gbkey=CDS]
1096670	678	66.95	213.85	1.67544324655202	7.94976419193324e-94	Up	7.48838e-95	SCO1247	NA	GO:0102027//S-adenosylmethionine:2-demethylquinol-8 methyltransferase activity;GO:0102955//S-adenosylmethionine:2-demethylmenaquinol-7 methyltransferase activity;GO:0102094//S-adenosylmethionine:2-demethylmenaquinol methyltransferase activity;GO:0008168//methyltransferase activity;GO:0043770//demethylmenaquinone methyltransferase activity	GO:0032259//methylation	NA	WP_011027667.1//MULTISPECIES: class I SAM-dependent methyltransferase [Streptomyces]	[locus_tag=SCO1247] [db_xref=GeneID:1096670] [protein=hypothetical protein] [protein_id=NP_625535.1] [location=1319887..1320564] [gbkey=CDS]
1100949	933	19.36	61.76	1.67359379999349	4.05772065497076e-39	Up	6.36328e-40	SCO5509	NA	GO:0016491//oxidoreductase activity	NA	NA	EOY50488.1//putative oxidoreductase [Streptomyces lividans 1326]	[locus_tag=SCO5509] [db_xref=GeneID:1100949] [protein=oxidoreductase] [protein_id=NP_629644.1] [location=complement(5997336..5998268)] [gbkey=CDS]
1096453	519	20.67	65.92	1.67317785375777	3.83901711426807e-22	Up	8.14276e-23	SCO1030	NA	GO:0005524//ATP binding;GO:0016301//kinase activity	NA	NA	AIJ17415.1//hypothetical protein SLIV_32640 [Streptomyces lividans TK24]	[locus_tag=SCO1030] [db_xref=GeneID:1096453] [protein=hypothetical protein] [protein_id=NP_625325.1] [location=1087803..1088321] [gbkey=CDS]
1102653	561	3.71	11.82	1.67173894355673	3.6375564869397e-05	Up	1.477802e-05	SCO7215	NA	GO:0016740//transferase activity	NA	NA	WP_011031516.1//MULTISPECIES: GrpB family protein [Streptomyces]	[locus_tag=SCO7215] [db_xref=GeneID:1102653] [protein=hypothetical protein] [protein_id=NP_631271.1] [location=complement(8019248..8019808)] [gbkey=CDS]
1103011	345	9.69	30.82	1.6692982910997	4.80971962435803e-07	Up	1.717712e-07	SCO7573	NA	GO:0043856//anti-sigma factor antagonist activity	NA	K04749//anti-sigma B factor antagonist	WP_003971571.1//MULTISPECIES: STAS domain-containing protein [Streptomyces]	[locus_tag=SCO7573] [db_xref=GeneID:1103011] [protein=anti-sigma factor antagonist] [protein_id=NP_631616.1] [location=complement(8397789..8398133)] [gbkey=CDS]
1097264	1788	5.30	16.83	1.66697091187939	1.12035946347452e-21	Up	2.39102e-22	SCO1830	NA	GO:0004553//hydrolase activity, hydrolyzing O-glycosyl compounds;GO:0016787//hydrolase activity;GO:0004555//alpha,alpha-trehalase activity;GO:0015927//trehalase activity;GO:0003824//catalytic activity	GO:0008152//metabolic process;GO:0005993//trehalose catabolic process	NA	WP_011027999.1//MULTISPECIES: glycoside hydrolase family 15 protein [Streptomyces]	[locus_tag=SCO1830] [db_xref=GeneID:1097264] [protein=hypothetical protein] [protein_id=NP_626098.1] [location=1960424..1962211] [gbkey=CDS]
1102755	435	12.89	40.91	1.6662012735264	1.28060954645814e-11	Up	3.64738e-12	SCO7317	NA	NA	NA	NA	WP_003971824.1//MULTISPECIES: hypothetical protein [Streptomyces]	[locus_tag=SCO7317] [db_xref=GeneID:1102755] [protein=hypothetical protein] [protein_id=NP_631372.1] [location=8122631..8123065] [gbkey=CDS]
1100287	966	6.64	20.97	1.65907171474967	2.55444042433538e-14	Up	6.5459e-15	SCO4846	GO:0016021//integral component of membrane;GO:0005886//plasma membrane	NA	NA	K07058	WP_003974125.1//MULTISPECIES: YihY/virulence factor BrkB family protein [Streptomyces]	[locus_tag=SCO4846] [db_xref=GeneID:1100287] [protein=hypothetical protein] [protein_id=NP_629001.1] [location=5277574..5278539] [gbkey=CDS]
1096355	765	5.14	16.22	1.65793355502339	5.33531757748777e-09	Up	1.7139e-09	SCO0932	GO:0016021//integral component of membrane	NA	NA	NA	WP_003977928.1//MULTISPECIES: DUF4239 domain-containing protein [Streptomyces]	[locus_tag=SCO0932] [db_xref=GeneID:1096355] [protein=hypothetical protein] [protein_id=NP_625230.1] [location=979340..980104] [gbkey=CDS]
1099522	834	14.46	45.63	1.65791510149454	1.27565036718225e-25	Up	2.48512e-26	SCO4085	NA	NA	NA	NA	WP_011029423.1//MULTISPECIES: META domain-containing protein [Streptomyces]	[locus_tag=SCO4085] [db_xref=GeneID:1099522] [protein=lipoprotein] [protein_id=NP_628266.1] [location=4478431..4479264] [gbkey=CDS]
1102853	1158	1.89	5.96	1.65692609624109	1.32164539511542e-05	Up	5.17542e-06	SCO7415	NA	GO:0016829//lyase activity	NA	NA	WP_011031648.1//MULTISPECIES: mandelate racemase [Streptomyces]	[locus_tag=SCO7415] [db_xref=GeneID:1102853] [protein=racemase] [protein_id=NP_631464.1] [location=8230865..8232022] [gbkey=CDS]
1102766	435	33.17	104.50	1.65555202506759	9.63818856359803e-28	Up	1.796822e-28	SCO7328	NA	GO:0005524//ATP binding;GO:0016301//kinase activity	NA	NA	WP_003971813.1//MULTISPECIES: ATP-binding protein [Streptomyces]	[locus_tag=SCO7328] [db_xref=GeneID:1102766] [protein=regulatory protein] [protein_id=NP_631382.1] [location=complement(8139033..8139467)] [gbkey=CDS]
1100424	423	175.23	551.63	1.65445112830238	6.68370689908257e-137	Up	4.7722e-138	SCO4983	NA	NA	NA	NA	WP_003973994.1//MULTISPECIES: hypothetical protein [Streptomyces]	[locus_tag=SCO4983] [db_xref=GeneID:1100424] [protein=hypothetical protein] [protein_id=NP_629135.1] [location=complement(5421206..5421628)] [gbkey=CDS]
1097403	555	139.69	438.88	1.65159778118845	1.67798177539683e-149	Up	1.107956e-150	SCO1969	GO:0005737//cytoplasm	GO:0003908//methylated-DNA-[protein]-cysteine S-methyltransferase activity	GO:0006307//DNA dealkylation involved in DNA repair;GO:0006281//DNA repair;GO:0032259//methylation	K00567//methylated-DNA-[protein]-cysteine S-methyltransferase [EC:2.1.1.63]	WP_011028072.1//MULTISPECIES: methylated-DNA--[protein]-cysteine S-methyltransferase [Streptomyces]	[locus_tag=SCO1969] [db_xref=GeneID:1097403] [protein=DNA-methyltransferase] [protein_id=NP_626232.1] [location=2109316..2109870] [gbkey=CDS]
1096259	1002	1.65	5.18	1.65048607344074	0.000212015167603506	Up	9.19112e-05	SCO0836	GO:0016020//membrane;GO:0016021//integral component of membrane	GO:0008381//mechanosensitive ion channel activity	GO:0071470//cellular response to osmotic stress;GO:0055085//transmembrane transport	K22044//moderate conductance mechanosensitive channel	WP_003978023.1//MULTISPECIES: mechanosensitive ion channel family protein [Streptomyces]	[locus_tag=SCO0836] [db_xref=GeneID:1096259] [protein=hypothetical protein] [protein_id=NP_625136.1] [location=complement(883920..884921)] [gbkey=CDS]
1101248	609	90.34	283.50	1.64991191627944	1.41875445007634e-107	Up	1.217456e-108	SCO5806	NA	NA	NA	K05795//tellurium resistance protein TerD	WP_011030468.1//MULTISPECIES: TerD family protein [Streptomyces]	[locus_tag=SCO5806] [db_xref=GeneID:1101248] [protein=hypothetical protein] [protein_id=NP_629930.1] [location=complement(6350725..6351333)] [gbkey=CDS]
1102206	1155	202.02	633.87	1.64968886228285	0	Up	0	ispG	NA	GO:0005506//iron ion binding;GO:0051539//4 iron, 4 sulfur cluster binding;GO:0046429//4-hydroxy-3-methylbut-2-en-1-yl diphosphate synthase activity	GO:0016114//terpenoid biosynthetic process;GO:0019288//isopentenyl diphosphate biosynthetic process, methylerythritol 4-phosphate pathway	K03526//(E)-4-hydroxy-3-methylbut-2-enyl-diphosphate synthase [EC:1.17.7.1 1.17.7.3]	WP_011031167.1//MULTISPECIES: flavodoxin-dependent (E)-4-hydroxy-3-methylbut-2-enyl-diphosphate synthase [Streptomyces]	[gene=ispG] [locus_tag=SCO6767] [db_xref=GeneID:1102206] [protein=4-hydroxy-3-methylbut-2-en-1-yl diphosphate synthase] [protein_id=NP_630839.1] [location=7524433..7525587] [gbkey=CDS]
1100010	636	571.96	1794.37	1.64949124455448	0	Up	0	SCO4570	GO:0045272//plasma membrane respiratory chain complex I;GO:0005886//plasma membrane	GO:0050136//NADH dehydrogenase (quinone) activity;GO:0005506//iron ion binding;GO:0051539//4 iron, 4 sulfur cluster binding;GO:0048038//quinone binding	GO:0009060//aerobic respiration	K00338//NADH-quinone oxidoreductase subunit I [EC:1.6.5.3]	EFD67454.1//NADH-quinone oxidoreductase subunit I 1 [Streptomyces lividans TK24]	[locus_tag=SCO4570] [db_xref=GeneID:1100010] [protein=NADH dehydrogenase subunit I] [protein_id=NP_628732.1] [location=4989449..4990084] [gbkey=CDS]
1101761	1770	52.44	164.50	1.64934799328821	9.68196269565217e-197	Up	5.25132e-198	SCO6320	GO:0016020//membrane;GO:0016021//integral component of membrane;GO:0005886//plasma membrane	GO:0005247//voltage-gated chloride channel activity	NA	K03281//chloride channel protein, CIC family	WP_011030822.1//chloride channel protein [Streptomyces coelicolor]	[locus_tag=SCO6320] [db_xref=GeneID:1101761] [protein=transport integral membrane protein] [protein_id=NP_630415.1] [location=complement(6977697..6979466)] [gbkey=CDS]
1095758	3135	4.03	12.62	1.64686016645458	4.08326633239038e-28	Up	7.56418e-29	SCO0335	NA	NA	NA	NA	WP_011027028.1//MULTISPECIES: discoidin domain-containing protein [Streptomyces]	[locus_tag=SCO0335] [db_xref=GeneID:1095758] [protein=hypothetical protein] [protein_id=NP_624659.1] [location=336333..339467] [gbkey=CDS]
1100548	1962	5.74	17.92	1.64244799538192	1.15678770409511e-24	Up	2.29448e-25	sdhA	GO:0005886//plasma membrane	GO:0009055//electron transfer activity;GO:0000104//succinate dehydrogenase activity;GO:0050660//flavin adenine dinucleotide binding;GO:0008177//succinate dehydrogenase (ubiquinone) activity;GO:0016491//oxidoreductase activity	GO:0009061//anaerobic respiration	K00239//succinate dehydrogenase / fumarate reductase, flavoprotein subunit [EC:1.3.5.1 1.3.5.4]	WP_011030061.1//MULTISPECIES: fumarate reductase/succinate dehydrogenase flavoprotein subunit [Streptomyces]	[gene=sdhA] [locus_tag=SCO5107] [db_xref=GeneID:1100548] [protein=succinate dehydrogenase flavoprotein subunit] [protein_id=NP_629257.1] [location=complement(5548604..5550565)] [gbkey=CDS]
1100450	1338	93.02	290.19	1.64138495975347	1.80892958682635e-256	Up	7.9154e-258	SCO5009	NA	NA	NA	K02283//pilus assembly protein CpaF	WP_087807495.1//MULTISPECIES: CpaF family protein [unclassified Streptomyces]	[locus_tag=SCO5009] [db_xref=GeneID:1100450] [protein=secretory protein] [protein_id=NP_629161.1] [location=5445896..5447233] [gbkey=CDS]
1101327	441	23.75	74.09	1.64135132026195	4.64180968141593e-20	Up	1.03077e-20	SCO5885	GO:0016021//integral component of membrane	NA	NA	K21779//2-methyl-3-n-amyl-dihydropyrrolel dehydrogenase	WP_003973136.1//MULTISPECIES: hypothetical protein [Streptomyces]	[locus_tag=SCO5885] [db_xref=GeneID:1101327] [protein=hypothetical protein] [protein_id=NP_630006.1] [location=complement(6442174..6442614)] [gbkey=CDS]
1099915	1143	340.46	1061.53	1.64058793015999	0	Up	0	SCO4475	GO:0016021//integral component of membrane;GO:0005886//plasma membrane	GO:0020037//heme binding	GO:0017004//cytochrome complex assembly;GO:0015886//heme transport	NA	WP_011029680.1//MULTISPECIES: c-type cytochrome biogenesis protein CcsB [Streptomyces]	[locus_tag=SCO4475] [db_xref=GeneID:1099915] [protein=cytochrome biogenesis-like protein] [protein_id=NP_628641.1] [location=4893909..4895051] [gbkey=CDS]
1100711	1023	49.25	153.53	1.64032495830715	1.796213275e-102	Up	1.60019e-103	SCO5270	NA	GO:0005524//ATP binding;GO:0016887//ATPase activity	NA	NA	WP_011030141.1//MULTISPECIES: AAA family ATPase [Streptomyces]	[locus_tag=SCO5270] [db_xref=GeneID:1100711] [protein=hypothetical protein] [protein_id=NP_629416.1] [location=5730129..5731151] [gbkey=CDS]
1100451	951	62.98	195.94	1.63744628280351	2.4373382192053e-120	Up	1.928668e-121	SCO5010	GO:0016021//integral component of membrane	NA	NA	K12510//tight adherence protein B	WP_011030000.1//MULTISPECIES: type II secretion system F family protein [Streptomyces]	[locus_tag=SCO5010] [db_xref=GeneID:1100451] [protein=hypothetical protein] [protein_id=NP_629162.1] [location=5447243..5448193] [gbkey=CDS]
1099039	1545	12.11	37.64	1.63606776303421	1.81505311912752e-39	Up	2.83446e-40	SCO3603	GO:0016021//integral component of membrane;GO:0005886//plasma membrane	GO:0005451//monovalent cation:proton antiporter activity	GO:0006813//potassium ion transport	K11105//cell volume regulation protein A	WP_011029115.1//MULTISPECIES: potassium/proton antiporter [Streptomyces]	[locus_tag=SCO3603] [db_xref=GeneID:1099039] [protein=potassium/proton antiporter] [protein_id=NP_627798.1] [location=complement(3979806..3981350)] [gbkey=CDS]
1098152	396	5.19	16.13	1.63593999479776	0.000121768161940068	Up	5.16394e-05	SCO2718	GO:0031160//spore wall;GO:0005576//extracellular region	NA	GO:0007155//cell adhesion	NA	WP_003976082.1//MULTISPECIES: hypothetical protein [Streptomyces]	[locus_tag=SCO2718] [db_xref=GeneID:1098152] [protein=hypothetical protein] [protein_id=NP_626951.1] [location=complement(2961619..2962014)] [gbkey=CDS]
1100115	438	19.86	61.72	1.63587243904236	1.09035394133623e-16	Up	2.62982e-17	SCO4674	NA	GO:0051213//dioxygenase activity	NA	NA	WP_011029806.1//MULTISPECIES: VOC family protein [Streptomyces]	[locus_tag=SCO4674] [db_xref=GeneID:1100115] [protein=hypothetical protein] [protein_id=NP_628834.1] [location=5105881..5106318] [gbkey=CDS]
1096625	1539	6.61	20.54	1.6357140048105	5.70916419470117e-22	Up	1.213936e-22	ligB	GO:0005737//cytoplasm	GO:0046872//metal ion binding;GO:0003677//DNA binding;GO:0005524//ATP binding;GO:0003910//DNA ligase (ATP) activity	GO:0006273//lagging strand elongation;GO:0071897//DNA biosynthetic process;GO:0006266//DNA ligation;GO:0006260//DNA replication;GO:0051103//DNA ligation involved in DNA repair;GO:0051301//cell division;GO:0006310//DNA recombination;GO:0007049//cell cycle	K10747//DNA ligase 1 [EC:6.5.1.1 6.5.1.6 6.5.1.7]	WP_011027650.1//MULTISPECIES: ATP-dependent DNA ligase [Streptomyces]	[gene=ligB] [locus_tag=SCO1202] [db_xref=GeneID:1096625] [protein=ATP-dependent DNA ligase] [protein_id=NP_625491.1] [location=1273700..1275238] [gbkey=CDS]
1100930	342	11.97	37.10	1.63199603456466	5.85930230263158e-08	Up	1.98355e-08	SCO5490	NA	NA	NA	NA	WP_003973508.1//MULTISPECIES: DUF427 domain-containing protein [Streptomyces]	[locus_tag=SCO5490] [db_xref=GeneID:1100930] [protein=hypothetical protein] [protein_id=NP_629625.1] [location=complement(5975918..5976259)] [gbkey=CDS]
1096010	459	23.99	74.28	1.63054065764199	7.53564826819002e-21	Up	1.64179e-21	SCO0587	NA	NA	NA	NA	WP_011027224.1//MULTISPECIES: roadblock/LC7 domain-containing protein [Streptomyces]	[locus_tag=SCO0587] [db_xref=GeneID:1096010] [protein=hypothetical protein] [protein_id=NP_624899.1] [location=complement(628600..629058)] [gbkey=CDS]
1099880	759	248.88	770.56	1.63045699722532	0	Up	0	SCO4440	NA	GO:0070273//phosphatidylinositol-4-phosphate binding	NA	NA	WP_003974541.1//MULTISPECIES: GPP34 family phosphoprotein [Streptomyces]	[locus_tag=SCO4440] [db_xref=GeneID:1099880] [protein=hypothetical protein] [protein_id=NP_628607.1] [location=4862642..4863400] [gbkey=CDS]
1102020	1431	1.36	4.21	1.63021358181606	5.81505523204069e-05	Up	2.39672e-05	SCO6581	GO:0016021//integral component of membrane	GO:0022857//transmembrane transporter activity	NA	NA	WP_003972397.1//MULTISPECIES: OFA family MFS transporter [Streptomyces]	[locus_tag=SCO6581] [db_xref=GeneID:1102020] [protein=transmembrane transport protein] [protein_id=NP_630660.1] [location=complement(7288619..7290049)] [gbkey=CDS]
1100469	1326	419.25	1297.59	1.62995191754269	0	Up	0	SCO5028	GO:0005829//cytosol	GO:0005524//ATP binding	NA	K07175//PhoH-like ATPase	WP_003973949.1//MULTISPECIES: PhoH family protein [Streptomyces]	[locus_tag=SCO5028] [db_xref=GeneID:1100469] [protein=ATP-binding protein] [protein_id=NP_629180.1] [location=5463012..5464337] [gbkey=CDS]
1100715	1626	17.73	54.84	1.62903603488054	1.00062242552301e-59	Up	1.253236e-60	SCO5274	NA	NA	NA	NA	WP_011030144.1//MULTISPECIES: hypothetical protein [Streptomyces]	[locus_tag=SCO5274] [db_xref=GeneID:1100715] [protein=hypothetical protein] [protein_id=NP_629420.1] [location=5736744..5738369] [gbkey=CDS]
1098717	768	16.68	51.54	1.62757324841496	1.02021144194201e-25	Up	1.982148e-26	SCO3283	NA	GO:0016994//precorrin-6A reductase activity	GO:0009236//cobalamin biosynthetic process	K05895//precorrin-6A/cobalt-precorrin-6A reductase [EC:1.3.1.54 1.3.1.106]	WP_003975552.1//MULTISPECIES: cobalt-precorrin-6A reductase [Streptomyces]	[locus_tag=SCO3283] [db_xref=GeneID:1098717] [protein=cobalt-precorrin-6x reductase] [protein_id=NP_627495.1] [location=complement(3625695..3626462)] [gbkey=CDS]
1099867	420	33.39	103.16	1.6273956797261	1.12995110363392e-25	Up	2.1998e-26	SCO4427	NA	GO:0016491//oxidoreductase activity	NA	NA	WP_011029646.1//MULTISPECIES: nitroreductase family deazaflavin-dependent oxidoreductase [Streptomyces]	[locus_tag=SCO4427] [db_xref=GeneID:1099867] [protein=hypothetical protein] [protein_id=NP_628594.1] [location=complement(4845862..4846281)] [gbkey=CDS]
1097774	408	78.49	242.38	1.6266898950534	8.29927192638037e-57	Up	1.063368e-57	SCO2340	NA	NA	NA	NA	EOY47386.1//hypothetical protein SLI_2671 [Streptomyces lividans 1326]	[locus_tag=SCO2340] [db_xref=GeneID:1097774] [protein=hypothetical protein] [protein_id=NP_626587.1] [location=2510090..2510497] [gbkey=CDS]
1101854	1404	21.81	67.26	1.62475900888583	1.73656090635091e-62	Up	2.11354e-63	SCO6415	GO:0005829//cytosol;GO:0005737//cytoplasm	GO:0046872//metal ion binding;GO:0016812//hydrolase activity, acting on carbon-nitrogen (but not peptide) bonds, in cyclic amides;GO:0004157//dihydropyrimidinase activity;GO:0016810//hydrolase activity, acting on carbon-nitrogen (but not peptide) bonds	NA	K01464//dihydropyrimidinase [EC:3.5.2.2]	WP_011030900.1//MULTISPECIES: dihydropyrimidinase [Streptomyces]	[locus_tag=SCO6415] [db_xref=GeneID:1101854] [protein=phenylhydantoinase] [protein_id=NP_630501.1] [location=7082535..7083938] [gbkey=CDS]
1096007	1263	42.14	129.86	1.62369489520987	6.68258709726444e-107	Up	5.7607e-108	SCO0584	NA	GO:0016705//oxidoreductase activity, acting on paired donors, with incorporation or reduction of molecular oxygen;GO:0020037//heme binding;GO:0005506//iron ion binding;GO:0004497//monooxygenase activity	NA	NA	WP_011027221.1//MULTISPECIES: cytochrome P450 [Streptomyces]	[locus_tag=SCO0584] [db_xref=GeneID:1096007] [protein=cytochrome P450] [protein_id=NP_624896.1] [location=complement(626369..627631)] [gbkey=CDS]
1098672	1161	63.95	196.92	1.62259338046587	1.26492579333333e-147	Up	8.45162e-149	SCO3238	NA	GO:0016853//isomerase activity;GO:0008270//zinc ion binding	NA	NA	WP_011028848.1//MULTISPECIES: metabolite traffic protein EboE [Streptomyces]	[locus_tag=SCO3238] [db_xref=GeneID:1098672] [protein=hypothetical protein] [protein_id=NP_627450.1] [location=complement(3590146..3591306)] [gbkey=CDS]
1103084	273	13.82	42.53	1.62172323923751	6.93807260443153e-07	Up	2.50236e-07	SCO7646	GO:0016021//integral component of membrane	NA	NA	NA	WP_003971498.1//MULTISPECIES: DUF4190 domain-containing protein [Streptomyces]	[locus_tag=SCO7646] [db_xref=GeneID:1103084] [protein=hypothetical protein] [protein_id=NP_631686.1] [location=8474054..8474326] [gbkey=CDS]
1096513	684	19.23	59.13	1.62053151442474	9.39768156785955e-26	Up	1.823394e-26	SCO1090	NA	GO:0008081//phosphoric diester hydrolase activity;GO:0008889//glycerophosphodiester phosphodiesterase activity	GO:0006629//lipid metabolic process	K01126//glycerophosphoryl diester phosphodiesterase [EC:3.1.4.46]	WP_011027567.1//MULTISPECIES: glycerophosphoryl diester phosphodiesterase [Streptomyces]	[locus_tag=SCO1090] [db_xref=GeneID:1096513] [protein=phosphodiesterase] [protein_id=NP_625384.1] [location=1149998..1150681] [gbkey=CDS]
1102570	720	2.98	9.15	1.61845941270924	4.39990479077219e-05	Up	1.799044e-05	SCO7132	NA	GO:0016787//hydrolase activity	NA	NA	WP_003972011.1//MULTISPECIES: alpha/beta hydrolase [Streptomyces]	[locus_tag=SCO7132] [db_xref=GeneID:1102570] [protein=hypothetical protein] [protein_id=NP_631193.1] [location=7923955..7924674] [gbkey=CDS]
1095729	2880	52.77	162.02	1.61838202397154	0	Up	0	SCO0305	GO:0016021//integral component of membrane	NA	GO:0007165//signal transduction	NA	WP_011027003.1//MULTISPECIES: toll/interleukin-1 receptor domain-containing protein [Streptomyces]	[locus_tag=SCO0305] [db_xref=GeneID:1095729] [protein=hypothetical protein] [protein_id=NP_624633.1] [location=299213..302092] [gbkey=CDS]
1097745	1629	78.14	239.85	1.61799927890518	2.48350559285714e-255	Up	1.093224e-256	SCO2311	NA	NA	NA	NA	WP_011028271.1//IS200/IS605 family element transposase accessory protein TnpB [Streptomyces coelicolor]	[locus_tag=SCO2311] [db_xref=GeneID:1097745] [protein=hypothetical protein] [protein_id=NP_626558.1] [location=2481918..2483546] [gbkey=CDS]
1100550	441	11.07	33.83	1.61164795501244	1.64994466946309e-09	Up	5.15324e-10	SCO5109	NA	NA	NA	NA	WP_011030063.1//MULTISPECIES: hypothetical protein [Streptomyces]	[locus_tag=SCO5109] [db_xref=GeneID:1100550] [protein=hypothetical protein] [protein_id=NP_629259.1] [location=complement(5551480..5551920)] [gbkey=CDS]
1102123	1827	13.31	40.61	1.60932445601243	2.67566893962264e-49	Up	3.71572e-50	SCO6684	GO:0016021//integral component of membrane;GO:0005886//plasma membrane	GO:0005524//ATP binding;GO:0042626//ATPase activity, coupled to transmembrane movement of substances;GO:0016887//ATPase activity	GO:0055085//transmembrane transport	K06148//ATP-binding cassette, subfamily C, bacterial	WP_011031102.1//MULTISPECIES: ABC transporter ATP-binding protein [Streptomyces]	[locus_tag=SCO6684] [db_xref=GeneID:1102123] [protein=ABC transporter ATP-binding protein] [protein_id=NP_630759.1] [location=7424565..7426391] [gbkey=CDS]
1098037	1557	1.60	4.88	1.60880924267552	5.78170372220321e-06	Up	2.21406e-06	SCO2603	NA	GO:0000150//recombinase activity;GO:0003677//DNA binding	GO:0006310//DNA recombination	NA	WP_011028449.1//MULTISPECIES: recombinase family protein [Streptomyces]	[locus_tag=SCO2603] [db_xref=GeneID:1098037] [protein=integrase] [protein_id=NP_626840.1] [location=2823656..2825212] [gbkey=CDS]
1100002	360	39.59	120.50	1.60582517397459	2.26877321386527e-24	Up	4.54468e-25	SCO4562	GO:0016021//integral component of membrane;GO:0005886//plasma membrane	GO:0050136//NADH dehydrogenase (quinone) activity;GO:0048038//quinone binding;GO:0008137//NADH dehydrogenase (ubiquinone) activity	NA	K00330//NADH-quinone oxidoreductase subunit A [EC:1.6.5.3]	AGJ56623.1//NADH ubiquinone oxidoreductase chain A [Streptomyces sp. PAMC 26508]	[locus_tag=SCO4562] [db_xref=GeneID:1100002] [protein=NADH dehydrogenase subunit A] [protein_id=NP_628724.1] [location=4980274..4980633] [gbkey=CDS]
1101500	546	63.27	192.54	1.60556469448812	2.20541171827957e-62	Up	2.68706e-63	SCO6059	NA	NA	NA	NA	WP_011030624.1//hypothetical protein [Streptomyces coelicolor]	[locus_tag=SCO6059] [db_xref=GeneID:1101500] [protein=hypothetical protein] [protein_id=NP_630168.1] [location=6651616..6652161] [gbkey=CDS]
1101339	1188	60.40	183.66	1.60441699603571	7.52835128624535e-139	Up	5.30624e-140	SCO5897	NA	GO:0051537//2 iron, 2 sulfur cluster binding;GO:0051213//dioxygenase activity;GO:0016491//oxidoreductase activity	NA	NA	WP_011030519.1//MULTISPECIES: aromatic ring-hydroxylating dioxygenase subunit alpha [Streptomyces]	[locus_tag=SCO5897] [db_xref=GeneID:1101339] [protein=oxidase] [protein_id=NP_630017.1] [location=6462296..6463483] [gbkey=CDS]
1097749	294	58.71	178.52	1.6044075499039	1.27915600560617e-27	Up	2.3914e-28	SCO2315	GO:0016021//integral component of membrane	NA	NA	NA	WP_003976498.1//MULTISPECIES: hypothetical protein [Streptomyces]	[locus_tag=SCO2315] [db_xref=GeneID:1097749] [protein=hypothetical protein] [protein_id=NP_626562.1] [location=2486429..2486722] [gbkey=CDS]
1096914	582	31.26	94.89	1.60193827823889	1.651990066103e-33	Up	2.81572e-34	SCO1488	NA	GO:0004845//uracil phosphoribosyltransferase activity	GO:0009116//nucleoside metabolic process;GO:0006355//regulation of transcription, DNA-templated	K02825//pyrimidine operon attenuation protein / uracil phosphoribosyltransferase [EC:2.4.2.9]	WP_003977338.1//MULTISPECIES: bifunctional pyr operon transcriptional regulator/uracil phosphoribosyltransferase PyrR [Streptomyces]	[locus_tag=SCO1488] [db_xref=GeneID:1096914] [protein=bifunctional pyrimidine regulatory protein PyrR uracil phosphoribosyltransferase] [protein_id=NP_625768.1] [location=complement(1591502..1592083)] [gbkey=CDS]
1097332	1371	3.65	11.05	1.59807800051141	1.06402262178919e-10	Up	3.1476e-11	SCO1898	NA	NA	NA	K10227//sorbitol/mannitol transport system substrate-binding protein	WP_003976921.1//MULTISPECIES: sugar ABC transporter substrate-binding protein [Streptomyces]	[locus_tag=SCO1898] [db_xref=GeneID:1097332] [protein=substrate binding protein] [protein_id=NP_626164.1] [location=2032364..2033734] [gbkey=CDS]
1097333	945	5.04	15.23	1.59542030298738	6.01993394961571e-10	Up	1.84707e-10	SCO1899	GO:0016021//integral component of membrane;GO:0005886//plasma membrane	NA	GO:0055085//transmembrane transport;GO:0008643//carbohydrate transport	K10228//sorbitol/mannitol transport system permease protein	WP_003976920.1//MULTISPECIES: sugar ABC transporter permease [Streptomyces]	[locus_tag=SCO1899] [db_xref=GeneID:1097333] [protein=integral membrane sugar transport protein] [protein_id=NP_626165.1] [location=2033731..2034675] [gbkey=CDS]
1101775	2679	4.37	13.20	1.59483274474522	4.72171542709008e-24	Up	9.54488e-25	SCO6334	NA	GO:0003677//DNA binding	GO:0006355//regulation of transcription, DNA-templated	K03556//LuxR family transcriptional regulator, maltose regulon positive regulatory protein	WP_011030835.1//MULTISPECIES: LuxR family transcriptional regulator [Streptomyces]	[locus_tag=SCO6334] [db_xref=GeneID:1101775] [protein=transcriptional regulator] [protein_id=NP_630426.1] [location=complement(6991755..6994433)] [gbkey=CDS]
1103060	1452	9.33	28.18	1.59472262545788	5.12059672941176e-27	Up	9.69378e-28	SCO7622	GO:0016021//integral component of membrane;GO:0005886//plasma membrane	GO:0050661//NADP binding;GO:0008750//NAD(P)+ transhydrogenase (AB-specific) activity	NA	K00325//NAD(P) transhydrogenase subunit beta [EC:1.6.1.2]	WP_030864433.1//MULTISPECIES: Re/Si-specific NAD(P)(+) transhydrogenase subunit beta [Streptomyces]	[locus_tag=SCO7622] [db_xref=GeneID:1103060] [protein=NAD(P) transhydrogenase subunit beta] [protein_id=NP_631663.1] [location=complement(8447193..8448644)] [gbkey=CDS]
1102611	2727	37.21	112.36	1.59436623400063	5.6780828960396e-200	Up	3.0053e-201	SCO7173	GO:0005737//cytoplasm	GO:0003677//DNA binding;GO:0004016//adenylate cyclase activity	GO:0006355//regulation of transcription, DNA-templated	NA	WP_011031478.1//MULTISPECIES: AAA family ATPase [Streptomyces]	[locus_tag=SCO7173] [db_xref=GeneID:1102611] [protein=transcriptional regulator] [protein_id=NP_733725.1] [location=7969712..7972438] [gbkey=CDS]
1099810	1020	56.43	170.11	1.59193369833669	3.98414416615384e-108	Up	3.39276e-109	SCO4370	NA	GO:0003677//DNA binding	GO:0015074//DNA integration;GO:0032196//transposition	NA	WP_011028466.1//IS481-like element IS1649 family transposase [Streptomyces coelicolor]	[locus_tag=SCO4370] [db_xref=GeneID:1099810] [protein=transposase] [protein_id=NP_628539.1] [location=4785438..4786457] [gbkey=CDS]
1101916	540	30.52	91.98	1.5915652355454	1.2490545579024e-29	Up	2.24676e-30	SCO6477	NA	GO:0016747//transferase activity, transferring acyl groups other than amino-acyl groups;GO:0008080//N-acetyltransferase activity	NA	NA	WP_011030950.1//MULTISPECIES: GNAT family N-acetyltransferase [Streptomyces]	[locus_tag=SCO6477] [db_xref=GeneID:1101916] [protein=hypothetical protein] [protein_id=NP_630560.1] [location=complement(7167374..7167913)] [gbkey=CDS]
1102831	750	4.95	14.90	1.58981190038255	9.25269392870832e-08	Up	3.16262e-08	SCO7393	NA	NA	NA	NA	REH25389.1//hypothetical protein BX268_7358 [Streptomyces sp. 2221.1]	[locus_tag=SCO7393] [db_xref=GeneID:1102831] [protein=lipoprotein] [protein_id=NP_631443.1] [location=complement(8204557..8205306)] [gbkey=CDS]
1097815	837	35.04	105.28	1.58715671413407	2.36218046046046e-54	Up	3.0916e-55	SCO2381	NA	GO:0003677//DNA binding	NA	NA	WP_011028316.1//MULTISPECIES: helix-turn-helix domain-containing protein [Streptomyces]	[locus_tag=SCO2381] [db_xref=GeneID:1097815] [protein=hypothetical protein] [protein_id=NP_626627.1] [location=2550901..2551737] [gbkey=CDS]
1099341	306	91.55	274.87	1.58611766495886	2.15942067897977e-43	Up	3.21664e-44	SCO3905	GO:0016021//integral component of membrane	NA	NA	NA	WP_003975026.1//MULTISPECIES: hypothetical protein [Streptomyces]	[locus_tag=SCO3905] [db_xref=GeneID:1099341] [protein=hypothetical protein] [protein_id=NP_628091.1] [location=complement(4302661..4302966)] [gbkey=CDS]
1099507	1518	553.56	1659.44	1.5838848638081	0	Up	0	SCO4070	NA	GO:0016874//ligase activity	NA	NA	WP_003974902.1//MULTISPECIES: hypothetical protein [Streptomyces]	[locus_tag=SCO4070] [db_xref=GeneID:1099507] [protein=hypothetical protein] [protein_id=NP_628251.1] [location=4463358..4464875] [gbkey=CDS]
1096784	687	111.38	333.78	1.58340731367776	3.62936568131868e-136	Up	2.59614e-137	SCO1361	NA	NA	NA	K07005//uncharacterized protein	WP_003977465.1//MULTISPECIES: pyridoxamine 5'-phosphate oxidase family protein [Streptomyces]	[locus_tag=SCO1361] [db_xref=GeneID:1096784] [protein=hypothetical protein] [protein_id=NP_625645.1] [location=1439133..1439819] [gbkey=CDS]
1096008	537	32.22	96.34	1.58017842988041	1.81158779985283e-30	Up	3.2254e-31	SCO0585	NA	NA	NA	NA	WP_030862774.1//MULTISPECIES: ATP/GTP-binding protein [Streptomyces]	[locus_tag=SCO0585] [db_xref=GeneID:1096008] [protein=ATP/GTP binding protein] [protein_id=NP_624897.1] [location=complement(627628..628164)] [gbkey=CDS]
1100845	477	93.84	280.51	1.57977728441651	1.68900124927885e-75	Up	1.841018e-76	SCO5405	NA	GO:0003700//DNA binding transcription factor activity	GO:0006355//regulation of transcription, DNA-templated	NA	WP_003973592.1//MULTISPECIES: MarR family transcriptional regulator [Streptomyces]	[locus_tag=SCO5405] [db_xref=GeneID:1100845] [protein=transcriptional regulator] [protein_id=NP_629544.1] [location=complement(5877408..5877884)] [gbkey=CDS]
1096207	684	16.41	49.03	1.57908952277197	8.95789683233533e-21	Up	1.95987e-21	SCO0784	NA	NA	NA	NA	WP_011027353.1//MULTISPECIES: DUF4230 domain-containing protein [Streptomyces]	[locus_tag=SCO0784] [db_xref=GeneID:1096207] [protein=hypothetical protein] [protein_id=NP_625086.1] [location=831835..832518] [gbkey=CDS]
1098442	765	359.59	1071.79	1.57559745464389	0	Up	0	SCO3009	GO:0022627//cytosolic small ribosomal subunit;GO:0005737//cytoplasm	GO:0043022//ribosome binding;GO:0043024//ribosomal small subunit binding	GO:0045900//negative regulation of translational elongation;GO:0044238//primary metabolic process;GO:0006417//regulation of translation	NA	WP_003975803.1//ribosome-associated translation inhibitor RaiA [Streptomyces coelicolor]	[locus_tag=SCO3009] [db_xref=GeneID:1098442] [protein=hypothetical protein] [protein_id=NP_627231.1] [location=complement(3282859..3283623)] [gbkey=CDS]
1099014	1446	28.80	85.84	1.57558126442685	2.54644095273632e-78	Up	2.68222e-79	SCO3578	NA	GO:0005524//ATP binding;GO:0016887//ATPase activity	NA	NA	WP_011029096.1//MULTISPECIES: ArsA family ATPase [Streptomyces]	[locus_tag=SCO3578] [db_xref=GeneID:1099014] [protein=ion-transporting ATPase] [protein_id=NP_627775.1] [location=3955971..3957416] [gbkey=CDS]
1096345	747	638.55	1901.47	1.5742436814097	0	Up	0	SCO0922	NA	GO:0009055//electron transfer activity;GO:0051537//2 iron, 2 sulfur cluster binding;GO:0008177//succinate dehydrogenase (ubiquinone) activity	GO:0022904//respiratory electron transport chain;GO:0009060//aerobic respiration	K00240//succinate dehydrogenase / fumarate reductase, iron-sulfur subunit [EC:1.3.5.1 1.3.5.4]	WP_011027448.1//MULTISPECIES: succinate dehydrogenase/fumarate reductase iron-sulfur subunit [Streptomyces]	[locus_tag=SCO0922] [db_xref=GeneID:1096345] [protein=succinate dehydrogenase/fumarate reductase iron-sulfur subunit] [protein_id=NP_625220.1] [location=complement(967895..968641)] [gbkey=CDS]
1100906	558	69.84	207.77	1.57286189383997	7.69753974107143e-67	Up	9.03576e-68	SCO5466	NA	GO:0003796//lysozyme activity	GO:0016998//cell wall macromolecule catabolic process;GO:0044275//cellular carbohydrate catabolic process;GO:0009253//peptidoglycan catabolic process	NA	WP_003973532.1//MULTISPECIES: hydrolase [Streptomyces]	[locus_tag=SCO5466] [db_xref=GeneID:1100906] [protein=hydrolase] [protein_id=NP_629603.1] [location=complement(5951416..5951973)] [gbkey=CDS]
1103155	414	5.51	16.39	1.5726916305283	0.000109586547064306	Up	4.6215e-05	SCO7717	NA	NA	NA	NA	WP_011031852.1//MULTISPECIES: hypothetical protein [Streptomyces]	[locus_tag=SCO7717] [db_xref=GeneID:1103155] [protein=hypothetical protein] [protein_id=NP_631755.1] [location=complement(8552007..8552420)] [gbkey=CDS]
1099830	1404	29.15	86.63	1.57137083386196	2.60619069427527e-76	Up	2.8032e-77	SCO4390	NA	NA	GO:0006355//regulation of transcription, DNA-templated	NA	WP_051815090.1//MULTISPECIES: PAS domain-containing protein [Streptomyces]	[locus_tag=SCO4390] [db_xref=GeneID:1099830] [protein=hypothetical protein] [protein_id=NP_628559.1] [location=4806938..4808341] [gbkey=CDS]
1096152	423	5.38	15.98	1.57058933037135	0.000109552513975155	Up	4.6215e-05	SCO0729	NA	NA	NA	K07068//uncharacterized protein	WP_003978132.1//MULTISPECIES: hypothetical protein [Streptomyces]	[locus_tag=SCO0729] [db_xref=GeneID:1096152] [protein=hypothetical protein] [protein_id=NP_625033.1] [location=772544..772966] [gbkey=CDS]
1099040	291	59.45	176.37	1.5688564686464	4.51458481033311e-26	Up	8.70032e-27	SCO3604	GO:0016021//integral component of membrane	NA	NA	NA	WP_003975335.1//MULTISPECIES: DUF3040 domain-containing protein [Streptomyces]	[locus_tag=SCO3604] [db_xref=GeneID:1099040] [protein=hypothetical protein] [protein_id=NP_627799.1] [location=complement(3981549..3981839)] [gbkey=CDS]
1098654	429	143.18	424.51	1.56796855431764	3.72007049570201e-99	Up	3.40182e-100	SCO3220	NA	NA	NA	K08303//putative protease [EC:3.4.-.-]	WP_003975596.1//MULTISPECIES: hypothetical protein [Streptomyces]	[locus_tag=SCO3220] [db_xref=GeneID:1098654] [protein=hypothetical protein] [protein_id=NP_627434.1] [location=complement(3532971..3533399)] [gbkey=CDS]
1100910	1263	386.53	1145.67	1.5675392521037	0	Up	0	glyA	GO:0005829//cytosol;GO:0005737//cytoplasm	GO:0016597//amino acid binding;GO:0008168//methyltransferase activity;GO:0070905//serine binding;GO:0050897//cobalt ion binding;GO:0004372//glycine hydroxymethyltransferase activity;GO:0008270//zinc ion binding;GO:0008483//transaminase activity;GO:0030170//pyridoxal phosphate binding	GO:1904482//cellular response to tetrahydrofolate;GO:0006565//L-serine catabolic process;GO:0046653//tetrahydrofolate metabolic process;GO:0006730//one-carbon metabolic process;GO:0006544//glycine metabolic process;GO:0035999//tetrahydrofolate interconversion;GO:0019264//glycine biosynthetic process from serine;GO:0032259//methylation;GO:0046655//folic acid metabolic process	K00600//glycine hydroxymethyltransferase [EC:2.1.2.1]	WP_003973528.1//MULTISPECIES: serine hydroxymethyltransferase [Streptomyces]	[gene=glyA] [locus_tag=SCO5470] [db_xref=GeneID:1100910] [protein=serine hydroxymethyltransferase] [protein_id=NP_629606.1] [location=complement(5955947..5957209)] [gbkey=CDS]
1100911	378	196.64	582.37	1.56637921815092	4.0837415980551e-116	Up	3.30102e-117	SCO5471	GO:0005960//glycine cleavage complex	NA	GO:0019464//glycine decarboxylation via glycine cleavage system	K02437//glycine cleavage system H protein	WP_003973527.1//MULTISPECIES: glycine cleavage system protein GcvH [Streptomyces]	[locus_tag=SCO5471] [db_xref=GeneID:1100911] [protein=glycine cleavage system protein H] [protein_id=NP_629607.1] [location=complement(5957224..5957601)] [gbkey=CDS]
1096446	609	523.58	1548.24	1.56414723321397	0	Up	0	SCO1023	GO:0016021//integral component of membrane	NA	NA	NA	EOY46012.1//putative membrane protein [Streptomyces lividans 1326]	[locus_tag=SCO1023] [db_xref=GeneID:1096446] [protein=hypothetical protein] [protein_id=NP_625318.1] [location=1078574..1079182] [gbkey=CDS]
1100183	1458	3.79	11.19	1.5619402828053	4.20557725876011e-11	Up	1.226466e-11	SCO4742	NA	GO:0046872//metal ion binding;GO:0005524//ATP binding;GO:0016301//kinase activity;GO:0052857//NADPHX epimerase activity;GO:0052856//NADHX epimerase activity;GO:0052855//ADP-dependent NAD(P)H-hydrate dehydratase activity	GO:0110051//metabolite repair;GO:0046496//nicotinamide nucleotide metabolic process	K17758//ADP-dependent NAD(P)H-hydrate dehydratase [EC:4.2.1.136];K17759//NAD(P)H-hydrate epimerase [EC:5.1.99.6]	WP_011029833.1//MULTISPECIES: bifunctional ADP-dependent NAD(P)H-hydrate dehydratase/NAD(P)H-hydrate epimerase [Streptomyces]	[locus_tag=SCO4742] [db_xref=GeneID:1100183] [protein=hypothetical protein] [protein_id=NP_628900.1] [location=complement(5155831..5157288)] [gbkey=CDS]
1096414	864	418.50	1234.83	1.56101291065156	0	Up	0	SCO0991	NA	GO:0005524//ATP binding;GO:0016301//kinase activity	GO:0009236//cobalamin biosynthetic process	NA	WP_161269968.1//MULTISPECIES: hypothetical protein [Streptomyces]	[locus_tag=SCO0991] [db_xref=GeneID:1096414] [protein=hypothetical protein] [protein_id=NP_625287.1] [location=1046251..1047114] [gbkey=CDS]
1096696	1119	2.06	6.06	1.55667345628973	3.9624198059126e-05	Up	1.615492e-05	SCO1273	NA	NA	NA	K16416//myxalamid-type nonribosomal peptide synthetase MxaA	WP_011027686.1//MULTISPECIES: thioester reductase domain-containing protein [Streptomyces]	[locus_tag=SCO1273] [db_xref=GeneID:1096696] [protein=reductase] [protein_id=NP_625560.1] [location=complement(1342661..1343779)] [gbkey=CDS]
1102974	2220	432.58	1272.32	1.55642269705466	0	Up	0	SCO7536	GO:0016020//membrane;GO:0016021//integral component of membrane	NA	NA	K06994//putative drug exporter of the RND superfamily	WP_011031731.1//MULTISPECIES: MMPL family transporter [Streptomyces]	[locus_tag=SCO7536] [db_xref=GeneID:1102974] [protein=hypothetical protein] [protein_id=NP_631580.1] [location=8355539..8357758] [gbkey=CDS]
1100013	1965	185.33	544.80	1.55563026910824	0	Up	0	SCO4573	GO:0016021//integral component of membrane;GO:0005886//plasma membrane	GO:0048038//quinone binding;GO:0008137//NADH dehydrogenase (ubiquinone) activity	GO:0042773//ATP synthesis coupled electron transport	K00341//NADH-quinone oxidoreductase subunit L [EC:1.6.5.3]	WP_003974373.1//MULTISPECIES: NADH-quinone oxidoreductase subunit L [Streptomyces]	[locus_tag=SCO4573] [db_xref=GeneID:1100013] [protein=NADH dehydrogenase subunit L] [protein_id=NP_628735.1] [location=4991249..4993213] [gbkey=CDS]
1098666	7254	40.54	119.13	1.55511877277873	0	Up	0	SCO3232	GO:0005829//cytosol;GO:0005737//cytoplasm	GO:0031177//phosphopantetheine binding;GO:0016788//hydrolase activity, acting on ester bonds	GO:0009058//biosynthetic process;GO:0044550//secondary metabolite biosynthetic process;GO:0043041//amino acid activation for nonribosomal peptide biosynthetic process	NA	WP_011028844.1//MULTISPECIES: non-ribosomal peptide synthetase [Streptomyces]	[locus_tag=SCO3232] [db_xref=GeneID:1098666] [protein=CDA peptide synthetase III] [protein_id=NP_733597.1] [location=3576735..3583988] [gbkey=CDS]
1099297	1326	35.13	103.22	1.55494705406168	3.6433656e-84	Up	3.65148e-85	SCO3861	GO:0016021//integral component of membrane	NA	NA	NA	WP_011029277.1//MULTISPECIES: hypothetical protein [Streptomyces]	[locus_tag=SCO3861] [db_xref=GeneID:1099297] [protein=hypothetical protein] [protein_id=NP_628049.1] [location=complement(4246345..4247670)] [gbkey=CDS]
1099534	1536	4.02	11.81	1.55474155821823	3.26159781423857e-12	Up	9.06308e-13	SCO4097	GO:0016020//membrane;GO:0016021//integral component of membrane	GO:0022857//transmembrane transporter activity	NA	NA	WP_003974876.1//MULTISPECIES: amino acid permease [Streptomyces]	[locus_tag=SCO4097] [db_xref=GeneID:1099534] [protein=amino acid/metabolite permease] [protein_id=NP_733625.1] [location=4496497..4498032] [gbkey=CDS]
1097266	588	71.59	210.28	1.55448165521315	1.6145040845977e-70	Up	1.840192e-71	SCO1832	GO:0016021//integral component of membrane	NA	NA	NA	WP_011028000.1//MULTISPECIES: alkaline shock response membrane anchor protein AmaP [Streptomyces]	[locus_tag=SCO1832] [db_xref=GeneID:1097266] [protein=hypothetical protein] [protein_id=NP_626100.1] [location=complement(1963007..1963594)] [gbkey=CDS]
1099540	1272	7.89	23.17	1.55416083885136	5.86752478300804e-19	Up	1.339084e-19	SCO4103	NA	GO:0016787//hydrolase activity	NA	NA	WP_011029435.1//MULTISPECIES: amidohydrolase [Streptomyces]	[locus_tag=SCO4103] [db_xref=GeneID:1099540] [protein=peptidase] [protein_id=NP_628283.1] [location=complement(4501524..4502795)] [gbkey=CDS]
1098062	1269	11.60	34.05	1.5535299928845	3.14112577700348e-27	Up	5.9053e-28	SCO2628	GO:0016021//integral component of membrane	GO:0022857//transmembrane transporter activity	GO:0006865//amino acid transport	K11735//GABA permease	WP_011028463.1//amino acid permease [Streptomyces coelicolor]	[locus_tag=SCO2628] [db_xref=GeneID:1098062] [protein=amino acid permease] [protein_id=NP_626864.1] [location=2854806..2856074] [gbkey=CDS]
1098682	1221	104.68	306.92	1.55187683051463	1.23722494609164e-226	Up	6.0135e-228	SCO3248	NA	GO:0004315//3-oxoacyl-[acyl-carrier-protein] synthase activity;GO:0016740//transferase activity;GO:0033817//beta-ketoacyl-acyl-carrier-protein synthase II activity	GO:0006633//fatty acid biosynthetic process	K21789//dodecanoy-ACP synthase;K09458//3-oxoacyl-[acyl-carrier-protein] synthase II [EC:2.3.1.179]	WP_011028856.1//MULTISPECIES: beta-ketoacyl-[acyl-carrier-protein] synthase family protein [Streptomyces]	[locus_tag=SCO3248] [db_xref=GeneID:1098682] [protein=3-oxoacyl-ACP synthase] [protein_id=NP_627460.1] [location=complement(3600858..3602078)] [gbkey=CDS]
1100006	873	161.68	473.69	1.55080198888744	2.96339305272206e-243	Up	1.354938e-244	SCO4566	GO:0045272//plasma membrane respiratory chain complex I	GO:0050136//NADH dehydrogenase (quinone) activity;GO:0016491//oxidoreductase activity	GO:0022904//respiratory electron transport chain	K00334//NADH-quinone oxidoreductase subunit E [EC:1.6.5.3]	WP_003974380.1//MULTISPECIES: NADH-quinone oxidoreductase subunit NuoE [Streptomyces]	[locus_tag=SCO4566] [db_xref=GeneID:1100006] [protein=NADH dehydrogenase subunit E] [protein_id=NP_628728.1] [location=4983268..4984140] [gbkey=CDS]
1096384	1221	27.11	79.10	1.54485258152244	7.12843019502075e-59	Up	9.00276e-60	glgC	NA	GO:0008878//glucose-1-phosphate adenylyltransferase activity;GO:0005524//ATP binding	GO:0005978//glycogen biosynthetic process	K00975//glucose-1-phosphate adenylyltransferase [EC:2.7.7.27]	WP_011027472.1//MULTISPECIES: glucose-1-phosphate adenylyltransferase [Streptomyces]	[gene=glgC] [locus_tag=SCO0961] [db_xref=GeneID:1096384] [protein=glucose-1-phosphate adenylyltransferase] [protein_id=NP_625258.2] [location=complement(1014030..1015250)] [gbkey=CDS]
1095874	855	7.43	21.65	1.54293290907549	7.95652585614849e-12	Up	2.24634e-12	SCO0451	NA	GO:0004647//phosphoserine phosphatase activity;GO:0003824//catalytic activity;GO:0016791//phosphatase activity	NA	NA	WP_003978415.1//MULTISPECIES: serine/threonine-protein phosphatase [Streptomyces]	[locus_tag=SCO0451] [db_xref=GeneID:1095874] [protein=hypothetical protein] [protein_id=NP_624771.1] [location=complement(470355..471209)] [gbkey=CDS]
1102872	762	10.18	29.65	1.54229454335767	4.78193543724696e-14	Up	1.237928e-14	SCO7434	NA	NA	NA	NA	WP_011031661.1//MULTISPECIES: lipoprotein [Streptomyces]	[locus_tag=SCO7434] [db_xref=GeneID:1102872] [protein=lipoprotein] [protein_id=NP_631483.1] [location=8247219..8247980] [gbkey=CDS]
1099293	699	98.29	286.04	1.54110035871274	2.09701262211538e-114	Up	1.714314e-115	SCO3857	GO:0016021//integral component of membrane	NA	NA	NA	WP_011029273.1//MULTISPECIES: DUF5324 family protein [Streptomyces]	[locus_tag=SCO3857] [db_xref=GeneID:1099293] [protein=regulatory protein] [protein_id=NP_628045.1] [location=4241704..4242402] [gbkey=CDS]
1097406	936	11.13	32.39	1.54109487545323	8.23015765635739e-19	Up	1.882596e-19	SCO1972	NA	GO:0016301//kinase activity;GO:0016773//phosphotransferase activity, alcohol group as acceptor;GO:0008865//fructokinase activity	NA	NA	WP_003976847.1//MULTISPECIES: sugar kinase [Streptomyces]	[locus_tag=SCO1972] [db_xref=GeneID:1097406] [protein=sugar kinase] [protein_id=NP_626235.1] [location=2111367..2112302] [gbkey=CDS]
1098802	843	103.94	301.98	1.53870203955016	5.37056677952756e-148	Up	3.57428e-149	SCO3365	NA	GO:0003677//DNA binding	NA	NA	WP_011028937.1//MULTISPECIES: helix-turn-helix domain-containing protein [Streptomyces]	[locus_tag=SCO3365] [db_xref=GeneID:1098802] [protein=hypothetical protein] [protein_id=NP_627573.1] [location=complement(3722414..3723256)] [gbkey=CDS]
1102249	459	5.67	16.47	1.53841991478413	4.66781376086957e-05	Up	1.912868e-05	SCO6810	NA	GO:0051213//dioxygenase activity	GO:0046686//response to cadmium ion	NA	WP_011031198.1//MULTISPECIES: VOC family protein [Streptomyces]	[locus_tag=SCO6810] [db_xref=GeneID:1102249] [protein=hypothetical protein] [protein_id=NP_630882.1] [location=complement(7572343..7572801)] [gbkey=CDS]
1098083	2136	34.39	99.72	1.53589376696471	7.27415409591474e-131	Up	5.36532e-132	SCO2649	NA	GO:0102500//beta-maltose 4-alpha-glucanotransferase activity;GO:0004134//4-alpha-glucanotransferase activity	NA	K00705//4-alpha-glucanotransferase [EC:2.4.1.25]	WP_011028481.1//MULTISPECIES: 4-alpha-glucanotransferase [Streptomyces]	[locus_tag=SCO2649] [db_xref=GeneID:1098083] [protein=4-alpha-glucanotransferase] [protein_id=NP_626885.1] [location=complement(2880455..2882590)] [gbkey=CDS]
1102145	1191	5.33	15.43	1.53353062381156	6.02491247130191e-12	Up	1.691522e-12	SCO6706	NA	GO:0004022//alcohol dehydrogenase (NAD) activity;GO:0008270//zinc ion binding;GO:0051903//S-(hydroxymethyl)glutathione dehydrogenase activity;GO:0016491//oxidoreductase activity	NA	NA	WP_011031121.1//MULTISPECIES: glutathione-dependent formaldehyde dehydrogenase [Streptomyces]	[locus_tag=SCO6706] [db_xref=GeneID:1102145] [protein=glutathione-dependent aldehyde dehydrogenase] [protein_id=NP_630779.1] [location=7457668..7458858] [gbkey=CDS]
1097624	1404	66.66	192.71	1.53153821454292	4.29149996595745e-162	Up	2.64248e-163	SCO2191	NA	GO:0016491//oxidoreductase activity	NA	NA	WP_011028190.1//MULTISPECIES: FAD-dependent oxidoreductase [Streptomyces]	[locus_tag=SCO2191] [db_xref=GeneID:1097624] [protein=oxidoreductase] [protein_id=NP_626444.1] [location=2357793..2359196] [gbkey=CDS]
1099066	906	3.31	9.56	1.53017940117353	4.68059987983425e-06	Up	1.775844e-06	SCO3630	NA	GO:0003951//NAD+ kinase activity	NA	NA	WP_011029127.1//MULTISPECIES: diacylglycerol kinase [Streptomyces]	[locus_tag=SCO3630] [db_xref=GeneID:1099066] [protein=hypothetical protein] [protein_id=NP_627824.1] [location=4008369..4009274] [gbkey=CDS]
1100530	261	31.24	90.15	1.52893303817772	1.12795803322566e-11	Up	3.20226e-12	SCO5089	NA	NA	GO:0017000//antibiotic biosynthetic process	K05553//minimal PKS acyl carrier protein	WP_003973889.1//MULTISPECIES: acyl carrier protein [Streptomyces]	[locus_tag=SCO5089] [db_xref=GeneID:1100530] [protein=actinorhodin polyketide synthase] [protein_id=NP_629239.1] [location=5532449..5532709] [gbkey=CDS]
1097500	711	734.92	2120.60	1.52881339845329	0	Up	0	SCO2066	GO:0016021//integral component of membrane	NA	NA	NA	WP_003976749.1//MULTISPECIES: hypothetical protein [Streptomyces]	[locus_tag=SCO2066] [db_xref=GeneID:1097500] [protein=hypothetical protein] [protein_id=NP_626326.1] [location=2216806..2217516] [gbkey=CDS]
1102068	834	6.96	20.08	1.52860005810204	1.21345819787986e-10	Up	3.5992e-11	SCO6629	NA	GO:0003677//DNA binding	NA	NA	WP_011031055.1//MULTISPECIES: helix-turn-helix domain-containing protein [Streptomyces]	[locus_tag=SCO6629] [db_xref=GeneID:1102068] [protein=hypothetical protein] [protein_id=NP_630705.1] [location=7357519..7358352] [gbkey=CDS]
1097402	870	301.90	870.68	1.52807182736891	0	Up	0	SCO1968	NA	GO:0008081//phosphoric diester hydrolase activity;GO:0008889//glycerophosphodiester phosphodiesterase activity	GO:0006629//lipid metabolic process	K01126//glycerophosphoryl diester phosphodiesterase [EC:3.1.4.46]	WP_011028071.1//MULTISPECIES: hydrolase [Streptomyces]	[locus_tag=SCO1968] [db_xref=GeneID:1097402] [protein=hydrolase] [protein_id=NP_626231.1] [location=2108409..2109278] [gbkey=CDS]
1100025	984	262.40	756.52	1.52761050329158	0	Up	0	SCO4585	NA	GO:0005524//ATP binding;GO:0016887//ATPase activity	NA	K01990//ABC-2 type transport system ATP-binding protein	WP_003974362.1//MULTISPECIES: ABC transporter ATP-binding protein [Streptomyces]	[locus_tag=SCO4585] [db_xref=GeneID:1100025] [protein=ABC transporter ATP-binding protein] [protein_id=NP_628747.1] [location=5007502..5008485] [gbkey=CDS]
1102175	1521	77.00	221.73	1.52587362868131	1.5472301433584e-201	Up	8.08784e-203	SCO6736	GO:0005737//cytoplasm	GO:0004177//aminopeptidase activity;GO:0008237//metallopeptidase activity;GO:0008270//zinc ion binding;GO:0042277//peptide binding;GO:0070006//metalloaminopeptidase activity	GO:0043171//peptide catabolic process	NA	WP_011031145.1//MULTISPECIES: M1 family metallopeptidase [Streptomyces]	[locus_tag=SCO6736] [db_xref=GeneID:1102175] [protein=metallopeptidase] [protein_id=NP_630809.1] [location=complement(7490559..7492079)] [gbkey=CDS]
1097269	186	34.51	99.31	1.52492452317483	3.72055929044834e-08	Up	1.25026e-08	SCO1835	GO:0016021//integral component of membrane	NA	NA	NA	WP_003976987.1//MULTISPECIES: hypothetical protein [Streptomyces]	[locus_tag=SCO1835] [db_xref=GeneID:1097269] [protein=hypothetical protein] [protein_id=NP_626103.1] [location=complement(1964648..1964833)] [gbkey=CDS]
1100522	342	45.69	131.45	1.52456379429696	4.44133283597213e-23	Up	9.18756e-24	SCO5081	NA	GO:0004497//monooxygenase activity	NA	K14632//C-6 monooxygenase	WP_011030044.1//MULTISPECIES: antibiotic biosynthesis monooxygenase [Streptomyces]	[locus_tag=SCO5081] [db_xref=GeneID:1100522] [protein=hypothetical protein] [protein_id=NP_629231.1] [location=5522876..5523217] [gbkey=CDS]
1097730	615	2.98	8.57	1.52398287365034	0.0006274911629651	Up	0.000285014	SCO2296	GO:0016021//integral component of membrane	NA	NA	NA	WP_011028259.1//MULTISPECIES: hypothetical protein [Streptomyces]	[locus_tag=SCO2296] [db_xref=GeneID:1097730] [protein=hypothetical protein] [protein_id=NP_626544.1] [location=2465927..2466541] [gbkey=CDS]
1096385	1164	16.37	47.06	1.52344699875014	4.27756816030534e-33	Up	7.3413e-34	SCO0962	NA	GO:0016757//transferase activity, transferring glycosyl groups;GO:0033201//alpha-1,4-glucan synthase activity;GO:0009011//starch synthase activity;GO:0016740//transferase activity	GO:0009250//glucan biosynthetic process	K16148//alpha-maltose-1-phosphate synthase [EC:2.4.1.342]	WP_011027473.1//MULTISPECIES: glycogen synthase [Streptomyces]	[locus_tag=SCO0962] [db_xref=GeneID:1096385] [protein=glycosyl transferase] [protein_id=NP_625259.1] [location=complement(1015300..1016463)] [gbkey=CDS]
1102199	939	67.85	194.68	1.52068395897229	9.58907425641025e-106	Up	8.32904e-107	SCO6760	NA	GO:0004310//farnesyl-diphosphate farnesyltransferase activity;GO:0016767//geranylgeranyl-diphosphate geranylgeranyltransferase activity;GO:0051996//squalene synthase activity	GO:0016117//carotenoid biosynthetic process	K02291//15-cis-phytoene/all-trans-phytoene synthase [EC:2.5.1.32 2.5.1.99]	TDY65597.1//farnesyl-diphosphate farnesyltransferase [Streptomyces coelicolor]	[locus_tag=SCO6760] [db_xref=GeneID:1102199] [protein=phytoene synthase] [protein_id=NP_630832.1] [location=7516937..7517875] [gbkey=CDS]
1101920	1047	17.14	49.15	1.51982430711544	8.34691066224189e-31	Up	1.482826e-31	SCO6481	NA	GO:0016829//lyase activity;GO:0003824//catalytic activity;GO:0051536//iron-sulfur cluster binding	NA	NA	WP_003972497.1//MULTISPECIES: radical SAM protein [Streptomyces]	[locus_tag=SCO6481] [db_xref=GeneID:1101920] [protein=hypothetical protein] [protein_id=NP_630564.1] [location=complement(7170517..7171563)] [gbkey=CDS]
1102707	516	54.04	154.73	1.5176533626809	1.84173001760563e-43	Up	2.741e-44	SCO7269	NA	NA	NA	NA	WP_011031555.1//MULTISPECIES: DinB family protein [Streptomyces]	[locus_tag=SCO7269] [db_xref=GeneID:1102707] [protein=hypothetical protein] [protein_id=NP_631325.1] [location=complement(8078532..8079047)] [gbkey=CDS]
1098032	1023	14.76	42.25	1.51725861999651	6.23714940881356e-26	Up	1.205266e-26	SCO2598	NA	GO:0016614//oxidoreductase activity, acting on CH-OH group of donors;GO:0046872//metal ion binding;GO:0050492//glycerol-1-phosphate dehydrogenase [NAD(P)+] activity	NA	K00096//glycerol-1-phosphate dehydrogenase [NAD(P)+] [EC:1.1.1.261]	WP_161270040.1//MULTISPECIES: iron-containing alcohol dehydrogenase family protein [Streptomyces]	[locus_tag=SCO2598] [db_xref=GeneID:1098032] [protein=dehydrogenase] [protein_id=NP_626835.1] [location=complement(2813146..2814168)] [gbkey=CDS]
1098365	873	14.79	42.33	1.51705843621935	4.71557416533004e-22	Up	1.001434e-22	SCO2932	GO:0016021//integral component of membrane;GO:0005886//plasma membrane	NA	GO:0055085//transmembrane transport;GO:0031460//glycine betaine transport	K05846//osmoprotectant transport system permease protein	WP_003975878.1//MULTISPECIES: ABC transporter permease [Streptomyces]	[locus_tag=SCO2932] [db_xref=GeneID:1098365] [protein=permease membrane protein] [protein_id=NP_627158.1] [location=3183683..3184555] [gbkey=CDS]
1101568	1509	16.72	47.78	1.51483200637545	1.70770721585903e-43	Up	2.5393e-44	SCO6127	NA	GO:0016787//hydrolase activity	NA	K03929//para-nitrobenzyl esterase [EC:3.1.1.-]	EFD65860.1//carboxylesterase [Streptomyces lividans TK24]	[locus_tag=SCO6127] [db_xref=GeneID:1101568] [protein=carboxylesterase] [protein_id=NP_630233.1] [location=6729231..6730739] [gbkey=CDS]
1098366	969	6.28	17.93	1.51353902397675	5.21678682200358e-11	Up	1.528198e-11	SCO2933	GO:0043190//ATP-binding cassette (ABC) transporter complex	GO:0022857//transmembrane transporter activity	NA	K05845//osmoprotectant transport system substrate-binding protein	WP_011028669.1//MULTISPECIES: glycine betaine ABC transporter substrate-binding protein [Streptomyces]	[locus_tag=SCO2933] [db_xref=GeneID:1098366] [protein=permease binding-protein component] [protein_id=NP_627159.1] [location=3184552..3185520] [gbkey=CDS]
1100880	2325	20.59	58.76	1.51289056592403	1.01565130798969e-82	Up	1.03255e-83	SCO5440	GO:0005829//cytosol;GO:0005737//cytoplasm	GO:0004553//hydrolase activity, hydrolyzing O-glycosyl compounds;GO:0043169//cation binding;GO:0003844//1,4-alpha-glucan branching enzyme activity;GO:0102752//1,4-alpha-glucan branching enzyme activity (using a glucosylated glycogenin as primer for glycogen synthesis)	GO:0005978//glycogen biosynthetic process;GO:0005975//carbohydrate metabolic process	K00700//1,4-alpha-glucan branching enzyme [EC:2.4.1.18]	WP_011030247.1//MULTISPECIES: 1,4-alpha-glucan branching enzyme [Streptomyces]	[locus_tag=SCO5440] [db_xref=GeneID:1100880] [protein=glycogen branching protein] [protein_id=NP_629578.1] [location=complement(5914595..5916919)] [gbkey=CDS]
1102069	204	17.31	49.39	1.51261324401181	4.71458868072867e-05	Up	1.932654e-05	SCO6630	NA	NA	NA	NA	WP_011031056.1//MULTISPECIES: DUF397 domain-containing protein [Streptomyces]	[locus_tag=SCO6630] [db_xref=GeneID:1102069] [protein=hypothetical protein] [protein_id=NP_630706.1] [location=7358349..7358552] [gbkey=CDS]
1100646	1824	51.96	147.98	1.50992886799241	2.26905027724426e-160	Up	1.423916e-161	SCO5205	NA	NA	GO:0030433//ubiquitin-dependent ERAD pathway	NA	AIJ13461.1//hypothetical protein SLIV_12345 [Streptomyces lividans TK24]	[locus_tag=SCO5205] [db_xref=GeneID:1100646] [protein=hypothetical protein] [protein_id=NP_629352.1] [location=5664876..5666699] [gbkey=CDS]
1100023	1011	99.40	283.00	1.50948429615696	5.27129083261802e-164	Up	3.21816e-165	SCO4583	NA	GO:0036422//heptaprenyl diphosphate synthase activity;GO:0016740//transferase activity	GO:0008299//isoprenoid biosynthetic process	K00805//heptaprenyl diphosphate synthase [EC:2.5.1.30]	WP_003974364.1//MULTISPECIES: polyprenyl synthetase family protein [Streptomyces]	[locus_tag=SCO4583] [db_xref=GeneID:1100023] [protein=polyprenyl diphosphate synthase] [protein_id=NP_628745.1] [location=5004917..5005927] [gbkey=CDS]
1100618	750	75.63	215.09	1.50790992827246	2.83832582191781e-90	Up	2.7145e-91	SCO5177	NA	NA	NA	NA	WP_003973799.1//MULTISPECIES: hypothetical protein [Streptomyces]	[locus_tag=SCO5177] [db_xref=GeneID:1100618] [protein=hypothetical protein] [protein_id=NP_629325.1] [location=5625610..5626359] [gbkey=CDS]
1095444	2121	9.09	25.80	1.50501886611651	1.93195802764977e-33	Up	3.29544e-34	SCO0005	NA	NA	GO:0015074//DNA integration	NA	TDY68092.1//Mu transposase-like protein [Streptomyces coelicolor]	[locus_tag=SCO0005] [db_xref=GeneID:1095444] [protein=transposase] [protein_id=NP_733487.1] [location=7187..9307] [gbkey=CDS]
1103280	2121	9.09	25.80	1.50501886611651	1.93047532770529e-33	Up	3.29544e-34	SCO7842	NA	NA	GO:0015074//DNA integration	NA	TDY68092.1//Mu transposase-like protein [Streptomyces coelicolor]	[locus_tag=SCO7842] [db_xref=GeneID:1103280] [protein=transposase] [protein_id=NP_631870.1] [location=complement(8658201..8660321)] [gbkey=CDS]
1096854	1176	24.47	69.43	1.50454507002126	6.76188742193308e-48	Up	9.53202e-49	SCO1428	NA	GO:0050660//flavin adenine dinucleotide binding;GO:0003995//acyl-CoA dehydrogenase activity	NA	NA	WP_011027782.1//MULTISPECIES: acyl-CoA dehydrogenase [Streptomyces]	[locus_tag=SCO1428] [db_xref=GeneID:1096854] [protein=acyl-CoA dehydrogenase] [protein_id=NP_625710.1] [location=complement(1523218..1524393)] [gbkey=CDS]
1100564	195	250.10	709.09	1.50346369309586	3.67657437562438e-54	Up	4.8215e-55	SCO5123	NA	NA	NA	NA	WP_003973854.1//MULTISPECIES: membrane protein [Streptomyces]	[locus_tag=SCO5123] [db_xref=GeneID:1100564] [protein=small membrane protein] [protein_id=NP_629272.1] [location=5571874..5572068] [gbkey=CDS]
1100870	1377	10.34	29.31	1.50315678237461	1.91971699541585e-24	Up	3.84044e-25	SCO5430	NA	NA	NA	K02027//multiple sugar transport system substrate-binding protein	WP_011030241.1//MULTISPECIES: extracellular solute-binding protein [Streptomyces]	[locus_tag=SCO5430] [db_xref=GeneID:1100870] [protein=extracellular solute-binding lipoprotein] [protein_id=NP_629568.1] [location=complement(5901634..5903010)] [gbkey=CDS]
1102205	1023	175.43	496.96	1.50223425301688	1.0164485709571e-288	Up	4.0349e-290	SCO6766	NA	GO:0016740//transferase activity;GO:0003824//catalytic activity;GO:0051536//iron-sulfur cluster binding	NA	NA	WP_003972231.1//MULTISPECIES: adenosyl-hopene transferase HpnH [Streptomyces]	[locus_tag=SCO6766] [db_xref=GeneID:1102205] [protein=hypothetical protein] [protein_id=NP_630838.1] [location=7523406..7524428] [gbkey=CDS]
1102048	1029	32.45	91.91	1.50200336006399	1.18198003279678e-54	Up	1.539222e-55	SCO6609	NA	GO:0016787//hydrolase activity;GO:0016747//transferase activity, transferring acyl groups other than amino-acyl groups	GO:0071769//mycolate cell wall layer assembly	NA	WP_011031039.1//MULTISPECIES: hypothetical protein [Streptomyces]	[locus_tag=SCO6609] [db_xref=GeneID:1102048] [protein=hypothetical protein] [protein_id=NP_630686.1] [location=7330247..7331275] [gbkey=CDS]
1100044	594	14.89	42.16	1.50153111305511	1.89849606882383e-14	Up	4.84262e-15	SCO4604	GO:0016021//integral component of membrane;GO:0005886//plasma membrane	GO:0048038//quinone binding;GO:0008137//NADH dehydrogenase (ubiquinone) activity	NA	K00339//NADH-quinone oxidoreductase subunit J [EC:1.6.5.3]	WP_003974343.1//MULTISPECIES: NADH-quinone oxidoreductase subunit J [Streptomyces]	[locus_tag=SCO4604] [db_xref=GeneID:1100044] [protein=NADH dehydrogenase subunit NuoJ2] [protein_id=NP_628766.1] [location=5027626..5028219] [gbkey=CDS]
1100772	1512	19.62	55.53	1.50094235437249	8.34853964083176e-50	Up	1.15718e-50	SCO5332	NA	NA	NA	NA	WP_011030181.1//hypothetical protein, partial [Streptomyces coelicolor]	[locus_tag=SCO5332] [db_xref=GeneID:1100772] [protein=hypothetical protein] [protein_id=NP_733661.1] [location=5805823..5807334] [gbkey=CDS]
1098891	843	4.24	11.97	1.4972869823803	1.13567959396335e-06	Up	4.1407e-07	SCO3454	GO:0016021//integral component of membrane;GO:0005886//plasma membrane	NA	GO:0055085//transmembrane transport	K02053//putative spermidine/putrescine transport system permease protein	WP_011028995.1//MULTISPECIES: ABC transporter permease subunit [Streptomyces]	[locus_tag=SCO3454] [db_xref=GeneID:1098891] [protein=ABC-transporter membrane protein] [protein_id=NP_627658.1] [location=complement(3814031..3814873)] [gbkey=CDS]
1096346	1950	1320.78	3726.05	1.49625685456399	0	Up	0	sdhA	GO:0005886//plasma membrane	GO:0009055//electron transfer activity;GO:0000104//succinate dehydrogenase activity;GO:0102040//fumarate reductase (menaquinone);GO:0050660//flavin adenine dinucleotide binding;GO:0008177//succinate dehydrogenase (ubiquinone) activity;GO:0016491//oxidoreductase activity	GO:0009061//anaerobic respiration	K00239//succinate dehydrogenase / fumarate reductase, flavoprotein subunit [EC:1.3.5.1 1.3.5.4]	WP_003977936.1//MULTISPECIES: fumarate reductase/succinate dehydrogenase flavoprotein subunit [Streptomyces]	[gene=sdhA] [locus_tag=SCO0923] [db_xref=GeneID:1096346] [protein=succinate dehydrogenase flavoprotein subunit] [protein_id=NP_625221.1] [location=complement(968638..970587)] [gbkey=CDS]
1101522	2418	4.72	13.31	1.49565180655005	5.24396101179245e-20	Up	1.165172e-20	SCO6081	NA	GO:0003824//catalytic activity	GO:0005975//carbohydrate metabolic process	K06044//(1->4)-alpha-D-glucan 1-alpha-D-glucosylmutase [EC:5.4.99.15]	WP_011030639.1//MULTISPECIES: malto-oligosyltrehalose synthase [Streptomyces]	[locus_tag=SCO6081] [db_xref=GeneID:1101522] [protein=alpha amylase] [protein_id=NP_630189.1] [location=complement(6676232..6678649)] [gbkey=CDS]
1097799	738	88.71	250.00	1.49475944559533	1.52280905443959e-101	Up	1.370588e-102	SCO2365	NA	NA	NA	NA	WP_037937392.1//Tellurium resistance [Streptomyces toyocaensis]	[locus_tag=SCO2365] [db_xref=GeneID:1097799] [protein=hypothetical protein] [protein_id=NP_626612.1] [location=complement(2534532..2535269)] [gbkey=CDS]
1102785	666	15.36	43.28	1.49452228310566	1.31214078679654e-16	Up	3.17678e-17	SCO7347	NA	GO:0003677//DNA binding	NA	NA	WP_011031601.1//TetR/AcrR family transcriptional regulator [Streptomyces coelicolor]	[locus_tag=SCO7347] [db_xref=GeneID:1102785] [protein=hypothetical protein] [protein_id=NP_733730.1] [location=8161299..8161964] [gbkey=CDS]
1098409	630	124.04	349.49	1.49444574511892	1.29473227126437e-118	Up	1.033004e-119	SCO2976	NA	NA	NA	K12132//eukaryotic-like serine/threonine-protein kinase [EC:2.7.11.1]	WP_011028693.1//MULTISPECIES: hypothetical protein [Streptomyces]	[locus_tag=SCO2976] [db_xref=GeneID:1098409] [protein=hypothetical protein] [protein_id=NP_627199.1] [location=complement(3240815..3241444)] [gbkey=CDS]
1096261	426	10.39	29.24	1.49274765704823	2.72980333333333e-07	Up	9.6346e-08	SCO0838	NA	GO:0016627//oxidoreductase activity, acting on the CH-CH group of donors;GO:0070967//coenzyme F420 binding	NA	NA	WP_011027381.1//MULTISPECIES: PPOX class F420-dependent oxidoreductase [Streptomyces]	[locus_tag=SCO0838] [db_xref=GeneID:1096261] [protein=hypothetical protein] [protein_id=NP_625138.1] [location=885442..885867] [gbkey=CDS]
1101359	339	11.36	31.95	1.49185309632967	3.59000034921739e-06	Up	1.352188e-06	SCO5917	NA	GO:0003677//DNA binding	GO:0006355//regulation of transcription, DNA-templated	NA	WP_003973104.1//MULTISPECIES: MerR family transcriptional regulator [Streptomyces]	[locus_tag=SCO5917] [db_xref=GeneID:1101359] [protein=hypothetical protein] [protein_id=NP_630035.1] [location=6484965..6485303] [gbkey=CDS]
1101030	888	54.97	154.46	1.49051689200256	6.95633220858896e-77	Up	7.4275e-78	SCO5589	NA	GO:0008168//methyltransferase activity	GO:0032259//methylation	NA	WP_011030324.1//MULTISPECIES: hypothetical protein [Streptomyces]	[locus_tag=SCO5589] [db_xref=GeneID:1101030] [protein=hypothetical protein] [protein_id=NP_629723.1] [location=complement(6094782..6095669)] [gbkey=CDS]
1099354	483	23.13	64.86	1.48756375781962	4.93198812486309e-17	Up	1.179852e-17	SCO3918	NA	GO:0016787//hydrolase activity	NA	NA	WP_003975014.1//MULTISPECIES: NUDIX hydrolase [Streptomyces]	[locus_tag=SCO3918] [db_xref=GeneID:1099354] [protein=hypothetical protein] [protein_id=NP_733621.1] [location=complement(4313836..4314318)] [gbkey=CDS]
1097109	702	48.03	134.54	1.48602744959394	8.74646943300971e-52	Up	1.180252e-52	SCO1678	NA	GO:0003677//DNA binding;GO:0003700//DNA binding transcription factor activity	NA	NA	WP_011027913.1//MULTISPECIES: FadR family transcriptional regulator [Streptomyces]	[locus_tag=SCO1678] [db_xref=GeneID:1097109] [protein=transcriptional regulator] [protein_id=NP_625953.1] [location=complement(1797723..1798424)] [gbkey=CDS]
1103071	930	5.01	14.02	1.48460384081541	2.78111198666667e-08	Up	9.29102e-09	SCO7633	GO:0005576//extracellular region	GO:0033925//mannosyl-glycoprotein endo-beta-N-acetylglucosaminidase activity	GO:0005975//carbohydrate metabolic process	NA	WP_011031790.1//MULTISPECIES: chitinase [Streptomyces]	[locus_tag=SCO7633] [db_xref=GeneID:1103071] [protein=endo-beta-N-acetylglucosaminidase] [protein_id=NP_631673.1] [location=complement(8460911..8461840)] [gbkey=CDS]
1096204	501	29.44	82.35	1.4839909785567	3.83541738566131e-22	Up	8.1301e-23	SCO0781	NA	GO:0043856//anti-sigma factor antagonist activity	NA	NA	WP_011027350.1//MULTISPECIES: anti-sigma factor antagonist [Streptomyces]	[locus_tag=SCO0781] [db_xref=GeneID:1096204] [protein=anti sigma factor antagonist] [protein_id=NP_625083.1] [location=828289..828789] [gbkey=CDS]
1095796	600	6.31	17.63	1.48232056433763	1.31723537598284e-06	Up	4.82854e-07	SCO0373	NA	NA	NA	NA	WP_011027063.1//MULTISPECIES: hypothetical protein [Streptomyces]	[locus_tag=SCO0373] [db_xref=GeneID:1095796] [protein=hypothetical protein] [protein_id=NP_624696.1] [location=complement(386761..387360)] [gbkey=CDS]
1102538	783	8.02	22.39	1.48118038639768	1.4563401003963e-10	Up	4.33296e-11	SCO7100	NA	GO:0016787//hydrolase activity	NA	NA	WP_011031430.1//MULTISPECIES: alpha/beta hydrolase [Streptomyces]	[locus_tag=SCO7100] [db_xref=GeneID:1102538] [protein=oxidoreductase] [protein_id=NP_631161.1] [location=7890426..7891208] [gbkey=CDS]
1095601	582	573.71	1598.92	1.47870418706166	0	Up	0	SCO0177	GO:0016021//integral component of membrane	NA	NA	NA	WP_011026904.1//MULTISPECIES: hypothetical protein [Streptomyces]	[locus_tag=SCO0177] [db_xref=GeneID:1095601] [protein=hypothetical protein] [protein_id=NP_624513.1] [location=166033..166614] [gbkey=CDS]
1102423	1164	2.92	8.13	1.47728698319501	2.33205760479042e-06	Up	8.6738e-07	SCO6985	NA	GO:0051213//dioxygenase activity	NA	NA	WP_011031356.1//MULTISPECIES: phytanoyl-CoA dioxygenase family protein [Streptomyces]	[locus_tag=SCO6985] [db_xref=GeneID:1102423] [protein=hypothetical protein] [protein_id=NP_631050.1] [location=complement(7752600..7753763)] [gbkey=CDS]
1101838	516	9.95	27.67	1.47555421317894	2.42554639732494e-08	Up	8.07774e-09	SCO6399	NA	NA	NA	NA	WP_011030891.1//MULTISPECIES: hypothetical protein [Streptomyces]	[locus_tag=SCO6399] [db_xref=GeneID:1101838] [protein=hypothetical protein] [protein_id=NP_630486.1] [location=complement(7065214..7065729)] [gbkey=CDS]
1099355	906	48.78	135.53	1.47425056885415	6.05424545005612e-68	Up	7.06712e-69	SCO3919	NA	GO:0003677//DNA binding;GO:0003700//DNA binding transcription factor activity	GO:0006355//regulation of transcription, DNA-templated	NA	TDY77085.1//DNA-binding transcriptional LysR family regulator [Streptomyces coelicolor]	[locus_tag=SCO3919] [db_xref=GeneID:1099355] [protein=LysR family transcriptional regulator] [protein_id=NP_628104.1] [location=complement(4314389..4315294)] [gbkey=CDS]
1098351	588	45.38	125.97	1.47295167988384	2.06047492539816e-39	Up	3.22042e-40	SCO2918	NA	GO:0016787//hydrolase activity;GO:0016811//hydrolase activity, acting on carbon-nitrogen (but not peptide) bonds, in linear amides;GO:0003824//catalytic activity	NA	K08281//nicotinamidase/pyrazinamidase [EC:3.5.1.19 3.5.1.-]	WP_003975893.1//MULTISPECIES: nicotinamidase [Streptomyces]	[locus_tag=SCO2918] [db_xref=GeneID:1098351] [protein=nicotinamidase] [protein_id=NP_627144.1] [location=3168248..3168835] [gbkey=CDS]
1098202	420	70.21	194.85	1.47261549838662	6.02470802898551e-41	Up	9.25846e-42	SCO2768	NA	NA	NA	NA	WP_003976032.1//MULTISPECIES: hypothetical protein [Streptomyces]	[locus_tag=SCO2768] [db_xref=GeneID:1098202] [protein=hypothetical protein] [protein_id=NP_626999.1] [location=complement(3019488..3019907)] [gbkey=CDS]
1100521	1146	96.28	266.86	1.47077502728331	4.69667303703704e-170	Up	2.82428e-171	SCO5080	GO:0005886//plasma membrane	GO:0016627//oxidoreductase activity, acting on the CH-CH group of donors;GO:0016787//hydrolase activity;GO:0050660//flavin adenine dinucleotide binding;GO:0004497//monooxygenase activity;GO:0016712//oxidoreductase activity, acting on paired donors, with incorporation or reduction of molecular oxygen, reduced flavin or flavoprotein as one donor, and incorporation of one atom of oxygen;GO:0036383//…	NA	K14630//two-component flavin-dependent monooxygenase [EC:1.14.14.-]	WP_011030043.1//MULTISPECIES: actinorhodin polyketide dimerase ActVA [Streptomyces]	[locus_tag=SCO5080] [db_xref=GeneID:1100521] [protein=hydrolase] [protein_id=NP_629230.1] [location=5521738..5522883] [gbkey=CDS]
1102763	393	50.53	139.86	1.46877132523207	2.33474920530726e-27	Up	4.38014e-28	SCO7325	NA	GO:0043856//anti-sigma factor antagonist activity	NA	K06378//stage II sporulation protein AA (anti-sigma F factor antagonist)	WP_003971816.1//MULTISPECIES: STAS domain-containing protein [Streptomyces]	[locus_tag=SCO7325] [db_xref=GeneID:1102763] [protein=anti-sigma factor antagonist] [protein_id=NP_631379.1] [location=complement(8131786..8132178)] [gbkey=CDS]
1101835	771	37.58	103.90	1.46715868237152	1.02558203876106e-43	Up	1.518286e-44	SCO6394	NA	GO:0005524//ATP binding	GO:0006260//DNA replication;GO:0006271//DNA strand elongation involved in DNA replication	NA	WP_011030890.1//MULTISPECIES: ATP-binding protein [Streptomyces]	[locus_tag=SCO6394] [db_xref=GeneID:1101835] [protein=IS element ATP binding protein] [protein_id=NP_630485.1] [location=7061835..7062605] [gbkey=CDS]
1103151	405	5.95	16.45	1.4671260104273	0.000305355818651619	Up	0.0001346958	SCO7713	NA	NA	NA	K19302//undecaprenyl-diphosphatase [EC:3.6.1.27]	WP_011031848.1//hypothetical protein [Streptomyces coelicolor]	[locus_tag=SCO7713] [db_xref=GeneID:1103151] [protein=hypothetical protein] [protein_id=NP_631751.1] [location=8549088..8549492] [gbkey=CDS]
1098084	312	51.80	143.12	1.46620128947799	4.27278377777778e-21	Up	9.26992e-22	SCO2650	NA	NA	NA	NA	KOX29713.1//hypothetical protein ADL07_22510 [Streptomyces sp. NRRL F-4707]	[locus_tag=SCO2650] [db_xref=GeneID:1098084] [protein=hypothetical protein] [protein_id=NP_626886.1] [location=complement(2882600..2882911)] [gbkey=CDS]
1100008	2532	208.02	573.97	1.46425309037608	0	Up	0	SCO4568	GO:0016020//membrane	GO:0009055//electron transfer activity;GO:0043546//molybdopterin cofactor binding;GO:0046872//metal ion binding;GO:0051537//2 iron, 2 sulfur cluster binding;GO:0051539//4 iron, 4 sulfur cluster binding;GO:0048038//quinone binding;GO:0008137//NADH dehydrogenase (ubiquinone) activity	GO:0042773//ATP synthesis coupled electron transport	K00336//NADH-quinone oxidoreductase subunit G [EC:1.6.5.3]	WP_011029735.1//MULTISPECIES: NADH-quinone oxidoreductase subunit G [Streptomyces]	[locus_tag=SCO4568] [db_xref=GeneID:1100008] [protein=NADH dehydrogenase subunit G] [protein_id=NP_628730.1] [location=4985483..4988014] [gbkey=CDS]
1095987	1161	2.45	6.76	1.46424149727961	2.30954131779383e-05	Up	9.21638e-06	SCO0564	NA	NA	NA	NA	WP_003978298.1//MULTISPECIES: DUF2236 domain-containing protein [Streptomyces]	[locus_tag=SCO0564] [db_xref=GeneID:1095987] [protein=hypothetical protein] [protein_id=NP_624877.1] [location=complement(606677..607837)] [gbkey=CDS]
1101412	471	55.11	152.03	1.4639700057322	1.86371079708973e-36	Up	3.02032e-37	SCO5970	NA	NA	NA	NA	WP_011030573.1//MULTISPECIES: hypothetical protein [Streptomyces]	[locus_tag=SCO5970] [db_xref=GeneID:1101412] [protein=hypothetical protein] [protein_id=NP_630086.1] [location=6541507..6541977] [gbkey=CDS]
1101935	1890	2.90	7.98	1.46033584620741	1.42168328776371e-09	Up	4.41424e-10	SCO6496	NA	GO:0016491//oxidoreductase activity	NA	K03885//NADH dehydrogenase [EC:1.6.99.3]	WP_011030965.1//MULTISPECIES: FAD-dependent oxidoreductase [Streptomyces]	[locus_tag=SCO6496] [db_xref=GeneID:1101935] [protein=dehydrogenase] [protein_id=NP_630578.1] [location=7189075..7190964] [gbkey=CDS]
1100137	468	44.41	121.89	1.45662329398513	5.10112840863309e-29	Up	9.28936e-30	SCO4696	NA	NA	NA	NA	WP_003974270.1//MULTISPECIES: hypothetical protein [Streptomyces]	[locus_tag=SCO4696] [db_xref=GeneID:1100137] [protein=hypothetical protein] [protein_id=NP_628855.1] [location=5120514..5120981] [gbkey=CDS]
1096254	921	6.74	18.49	1.45592472822234	3.43350066551127e-10	Up	1.038192e-10	SCO0831	NA	NA	NA	NA	WP_003978028.1//MULTISPECIES: hypothetical protein [Streptomyces]	[locus_tag=SCO0831] [db_xref=GeneID:1096254] [protein=hypothetical protein] [protein_id=NP_625131.1] [location=complement(880216..881136)] [gbkey=CDS]
1095604	852	414.85	1136.85	1.45438022124173	0	Up	0	SCO0180	NA	NA	NA	NA	WP_003978697.1//MULTISPECIES: universal stress protein [Streptomyces]	[locus_tag=SCO0180] [db_xref=GeneID:1095604] [protein=hypothetical protein] [protein_id=NP_624516.1] [location=complement(168705..169556)] [gbkey=CDS]
1098649	1017	14.20	38.89	1.45350830504216	2.19286471756673e-22	Up	4.6282e-23	SCO3215	NA	GO:0102027//S-adenosylmethionine:2-demethylquinol-8 methyltransferase activity;GO:0102955//S-adenosylmethionine:2-demethylmenaquinol-7 methyltransferase activity;GO:0102094//S-adenosylmethionine:2-demethylmenaquinol methyltransferase activity;GO:0008168//methyltransferase activity;GO:0043770//demethylmenaquinone methyltransferase activity	GO:0032259//methylation	NA	WP_016326468.1//MULTISPECIES: class I SAM-dependent methyltransferase [Streptomyces]	[locus_tag=SCO3215] [db_xref=GeneID:1098649] [protein=hypothetical protein] [protein_id=NP_627429.1] [location=complement(3524828..3525844)] [gbkey=CDS]
1098360	1146	1230.95	3367.25	1.45179867526936	0	Up	0	SCO2927	NA	GO:0046872//metal ion binding;GO:0003868//4-hydroxyphenylpyruvate dioxygenase activity	GO:0009072//aromatic amino acid family metabolic process;GO:0006572//tyrosine catabolic process;GO:0006559//L-phenylalanine catabolic process	K00457//4-hydroxyphenylpyruvate dioxygenase [EC:1.13.11.27]	WP_003975883.1//MULTISPECIES: 4-hydroxyphenylpyruvate dioxygenase [Streptomyces]	[locus_tag=SCO2927] [db_xref=GeneID:1098360] [protein=4-hydroxyphenylpyruvate dioxygenase] [protein_id=NP_627153.1] [location=complement(3178620..3179765)] [gbkey=CDS]
1100884	2625	308.15	840.88	1.44826714045911	0	Up	0	SCO5444	NA	GO:0102250//linear malto-oligosaccharide phosphorylase activity;GO:0030170//pyridoxal phosphate binding;GO:0008184//glycogen phosphorylase activity;GO:0102499//SHG alpha-glucan phosphorylase activity	GO:0005975//carbohydrate metabolic process	K00688//glycogen phosphorylase [EC:2.4.1.1]	TDY75566.1//starch phosphorylase [Streptomyces coelicolor]	[locus_tag=SCO5444] [db_xref=GeneID:1100884] [protein=glycogen phosphorylase] [protein_id=NP_733664.1] [location=5922464..5925088] [gbkey=CDS]
1100769	1698	13.59	37.01	1.44536967953283	1.01561420622506e-35	Up	1.667188e-36	SCO5329	NA	NA	NA	NA	WP_011030178.1//MULTISPECIES: DUF262 domain-containing protein [Streptomyces]	[locus_tag=SCO5329] [db_xref=GeneID:1100769] [protein=hypothetical protein] [protein_id=NP_629470.1] [location=5798773..5800470] [gbkey=CDS]
1102180	1038	14.22	38.71	1.4447848426729	1.4348422032419e-22	Up	3.01518e-23	SCO6741	NA	NA	NA	NA	WP_003972255.1//MULTISPECIES: oxidoreductase [Streptomyces]	[locus_tag=SCO6741] [db_xref=GeneID:1102180] [protein=oxidoreductase] [protein_id=NP_630814.1] [location=7496667..7497704] [gbkey=CDS]
1102267	1482	67.84	184.46	1.44309992794873	3.72205883366733e-150	Up	2.43326e-151	SCO6828	NA	NA	NA	NA	WP_007445862.1//MULTISPECIES: NAD(P)-binding domain-containing protein [Streptomyces]	[locus_tag=SCO6828] [db_xref=GeneID:1102267] [protein=hypothetical protein] [protein_id=NP_630899.1] [location=7599249..7600730] [gbkey=CDS]
1103028	1521	6.26	17.02	1.44299647475334	3.05721062716308e-15	Up	7.63802e-16	SCO7590	GO:0005737//cytoplasm	GO:0003677//DNA binding;GO:0046872//metal ion binding;GO:0020037//heme binding;GO:0004096//catalase activity;GO:0003700//DNA binding transcription factor activity	GO:0006979//response to oxidative stress;GO:0042744//hydrogen peroxide catabolic process;GO:0042542//response to hydrogen peroxide	K03781//catalase [EC:1.11.1.6]	WP_003971553.1//MULTISPECIES: catalase [Streptomyces]	[locus_tag=SCO7590] [db_xref=GeneID:1103028] [protein=catalase] [protein_id=NP_631632.1] [location=complement(8415439..8416959)] [gbkey=CDS]
1095814	1242	121.46	330.10	1.44242186425983	3.69849750348525e-222	Up	1.807336e-223	SCO0391	NA	GO:0016757//transferase activity, transferring glycosyl groups;GO:0016740//transferase activity	NA	NA	WP_011027080.1//MULTISPECIES: glycosyltransferase [Streptomyces]	[locus_tag=SCO0391] [db_xref=GeneID:1095814] [protein=transferase] [protein_id=NP_624713.1] [location=412009..413250] [gbkey=CDS]
1100014	1572	332.98	904.77	1.44211556747491	0	Up	0	SCO4574	GO:0045271//respiratory chain complex I;GO:0045272//plasma membrane respiratory chain complex I;GO:0016021//integral component of membrane	GO:0048039//ubiquinone binding;GO:0008137//NADH dehydrogenase (ubiquinone) activity	GO:0015990//electron transport coupled proton transport;GO:0042773//ATP synthesis coupled electron transport;GO:0009060//aerobic respiration	K00342//NADH-quinone oxidoreductase subunit M [EC:1.6.5.3]	WP_003974372.1//MULTISPECIES: NADH-quinone oxidoreductase subunit M [Streptomyces]	[locus_tag=SCO4574] [db_xref=GeneID:1100014] [protein=NADH dehydrogenase subunit M] [protein_id=NP_628736.1] [location=4993219..4994790] [gbkey=CDS]
1102674	1665	2.53	6.87	1.44117271412379	2.37423054647256e-07	Up	8.33298e-08	SCO7236	GO:0031224//intrinsic component of membrane;GO:0016020//membrane;GO:0016021//integral component of membrane	GO:0009055//electron transfer activity	GO:0022904//respiratory electron transport chain	K03891//ubiquinol-cytochrome c reductase cytochrome b subunit	WP_011031531.1//MULTISPECIES: ubiquinol-cytochrome c reductase cytochrome b subunit [Streptomyces]	[locus_tag=SCO7236] [db_xref=GeneID:1102674] [protein=ubiquinol-cytochrome C reductase cytochrome subunit B] [protein_id=NP_631292.1] [location=complement(8043825..8045489)] [gbkey=CDS]
1100455	579	90.33	245.19	1.44062302645122	7.34237464093567e-72	Up	8.22446e-73	SCO5014	NA	NA	NA	NA	WP_011030004.1//MULTISPECIES: hypothetical protein [Streptomyces]	[locus_tag=SCO5014] [db_xref=GeneID:1100455] [protein=hypothetical protein] [protein_id=NP_629166.1] [location=5450207..5450785] [gbkey=CDS]
1095589	414	33.08	89.62	1.43786149198123	1.87248170989761e-18	Up	4.31262e-19	SCO0165	NA	NA	NA	NA	WP_011026896.1//MULTISPECIES: DUF302 domain-containing protein [Streptomyces]	[locus_tag=SCO0165] [db_xref=GeneID:1095589] [protein=hypothetical protein] [protein_id=NP_624501.1] [location=complement(155707..156120)] [gbkey=CDS]
1098597	276	15.04	40.73	1.43728724732578	9.58127418809202e-06	Up	3.7105e-06	SCO3163	NA	NA	NA	NA	WP_003975653.1//MULTISPECIES: DUF1876 domain-containing protein [Streptomyces]	[locus_tag=SCO3163] [db_xref=GeneID:1098597] [protein=hypothetical protein] [protein_id=NP_627379.1] [location=complement(3465317..3465592)] [gbkey=CDS]
1100448	396	75.44	204.26	1.4370051293004	1.66591807296849e-38	Up	2.63212e-39	SCO5007	GO:0016021//integral component of membrane	NA	NA	NA	WP_003973970.1//MULTISPECIES: septum formation initiator [Streptomyces]	[locus_tag=SCO5007] [db_xref=GeneID:1100448] [protein=septum site-determining protein] [protein_id=NP_629159.1] [location=5445085..5445480] [gbkey=CDS]
1100912	1119	75.10	203.30	1.43672540233046	3.69396148571428e-122	Up	2.87948e-123	gcvT	GO:0005829//cytosol	GO:0008483//transaminase activity;GO:0004047//aminomethyltransferase activity	GO:0019464//glycine decarboxylation via glycine cleavage system;GO:0032259//methylation	K00605//aminomethyltransferase [EC:2.1.2.10]	WP_003973526.1//MULTISPECIES: glycine cleavage system aminomethyltransferase GcvT [Streptomyces]	[gene=gcvT] [locus_tag=SCO5472] [db_xref=GeneID:1100912] [protein=glycine cleavage system aminomethyltransferase T] [protein_id=NP_629608.1] [location=complement(5957728..5958846)] [gbkey=CDS]
1099216	1671	23.43	63.41	1.43635342264244	7.88173297202073e-59	Up	9.96446e-60	SCO3780	NA	GO:0016787//hydrolase activity;GO:0004556//alpha-amylase activity;GO:0003824//catalytic activity;GO:0004574//oligo-1,6-glucosidase activity	GO:0009313//oligosaccharide catabolic process;GO:0005975//carbohydrate metabolic process	K01187//alpha-glucosidase [EC:3.2.1.20]	WP_003975161.1//MULTISPECIES: glycoside hydrolase family 13 protein [Streptomyces]	[locus_tag=SCO3780] [db_xref=GeneID:1099216] [protein=sugar hydrolase] [protein_id=NP_627970.1] [location=4155682..4157352] [gbkey=CDS]
1099914	1725	237.26	642.04	1.43619428706017	0	Up	0	SCO4474	GO:0016021//integral component of membrane	NA	NA	K07399//cytochrome c biogenesis protein	WP_011029679.1//MULTISPECIES: cytochrome c biogenesis protein ResB [Streptomyces]	[locus_tag=SCO4474] [db_xref=GeneID:1099914] [protein=hypothetical protein] [protein_id=NP_628640.1] [location=4891996..4893720] [gbkey=CDS]
1097805	2757	97.72	264.39	1.43594184223052	0	Up	0	aceE	NA	GO:0046872//metal ion binding;GO:0004739//pyruvate dehydrogenase (acetyl-transferring) activity	NA	K00163//pyruvate dehydrogenase E1 component [EC:1.2.4.1]	WP_031081527.1//MULTISPECIES: pyruvate dehydrogenase (acetyl-transferring), homodimeric type [Streptomyces]	[gene=aceE] [locus_tag=SCO2371] [db_xref=GeneID:1097805] [protein=pyruvate dehydrogenase subunit E1] [protein_id=NP_626618.1] [location=2539576..2542332] [gbkey=CDS]
1100648	438	35.09	94.80	1.43382711138345	1.13021292951016e-20	Up	2.47868e-21	SCO5207	NA	GO:0016301//kinase activity	NA	NA	WP_011030114.1//MULTISPECIES: CBS domain-containing protein [Streptomyces]	[locus_tag=SCO5207] [db_xref=GeneID:1100648] [protein=hypothetical protein] [protein_id=NP_629354.1] [location=complement(5667547..5667984)] [gbkey=CDS]
1099241	495	4.50	12.14	1.43177151503865	0.000625610898442008	Up	0.000284078	SCO3805	NA	NA	NA	NA	WP_003975131.1//MULTISPECIES: LURP-one-related family protein [Streptomyces]	[locus_tag=SCO3805] [db_xref=GeneID:1099241] [protein=hypothetical protein] [protein_id=NP_627994.1] [location=4184790..4185284] [gbkey=CDS]
1097149	705	15.88	42.84	1.4317475676073	2.03187337782562e-16	Up	4.94592e-17	SCO1718	NA	GO:0003677//DNA binding	GO:0045892//negative regulation of transcription, DNA-templated	NA	WP_003977108.1//MULTISPECIES: TetR/AcrR family transcriptional regulator C-terminal domain-containing protein [Streptomyces]	[locus_tag=SCO1718] [db_xref=GeneID:1097149] [protein=regulator] [protein_id=NP_625991.1] [location=complement(1839094..1839798)] [gbkey=CDS]
1102752	900	13.21	35.62	1.43105704985479	9.04812309590578e-18	Up	2.11356e-18	SCO7314	NA	GO:0003677//DNA binding;GO:0016987//sigma factor activity;GO:0003700//DNA binding transcription factor activity	GO:0006355//regulation of transcription, DNA-templated;GO:0006352//DNA-templated transcription, initiation	K03090//RNA polymerase sigma-B factor	WP_011031582.1//MULTISPECIES: SigB/SigF/SigG family RNA polymerase sigma factor [Streptomyces]	[locus_tag=SCO7314] [db_xref=GeneID:1102752] [protein=RNA polymerase sigma factor] [protein_id=NP_631369.1] [location=8120541..8121440] [gbkey=CDS]
1100452	903	63.10	170.13	1.43092565181559	5.97399121219822e-81	Up	6.15948e-82	SCO5011	GO:0016021//integral component of membrane	NA	NA	K12511//tight adherence protein C	WP_011030001.1//MULTISPECIES: type II secretion system F family protein [Streptomyces]	[locus_tag=SCO5011] [db_xref=GeneID:1100452] [protein=hypothetical protein] [protein_id=NP_629163.1] [location=5448213..5449115] [gbkey=CDS]
1095804	1476	566.47	1524.25	1.42802808730246	0	Up	0	SCO0381	GO:0016021//integral component of membrane	GO:0016780//phosphotransferase activity, for other substituted phosphate groups;GO:0016740//transferase activity	NA	NA	WP_003978484.1//MULTISPECIES: sugar transferase [Streptomyces]	[locus_tag=SCO0381] [db_xref=GeneID:1095804] [protein=glycosyl transferase] [protein_id=NP_624703.1] [location=395939..397414] [gbkey=CDS]
1098648	1536	21.20	56.97	1.42613814142009	4.44748991977612e-48	Up	6.24618e-49	SCO3214	NA	GO:0046872//metal ion binding;GO:0004049//anthranilate synthase activity	GO:0009058//biosynthetic process;GO:0000162//tryptophan biosynthetic process	K01657//anthranilate synthase component I [EC:4.1.3.27]	WP_011028832.1//MULTISPECIES: chorismate-binding protein [Streptomyces]	[locus_tag=SCO3214] [db_xref=GeneID:1098648] [protein=anthranilate synthase component I] [protein_id=NP_627428.1] [location=complement(3523296..3524831)] [gbkey=CDS]
1100719	1968	7.58	20.35	1.42475904098252	8.11821876855346e-23	Up	1.691074e-23	SCO5278	NA	NA	NA	K03404//magnesium chelatase subunit D [EC:6.6.1.1]	WP_011030148.1//MULTISPECIES: magnesium chelatase [Streptomyces]	[locus_tag=SCO5278] [db_xref=GeneID:1100719] [protein=magnesium chelatase] [protein_id=NP_629423.1] [location=5743022..5744989] [gbkey=CDS]
1101589	1329	276.85	742.96	1.42418001816196	0	Up	0	SCO6148	NA	GO:0003824//catalytic activity	NA	NA	WP_011030686.1//MULTISPECIES: hypothetical protein [Streptomyces]	[locus_tag=SCO6148] [db_xref=GeneID:1101589] [protein=hypothetical protein] [protein_id=NP_630253.1] [location=6748555..6749883] [gbkey=CDS]
1097105	780	139.68	374.71	1.42364901574316	1.37457253545817e-149	Up	9.04016e-151	SCO1674	GO:0005618//cell wall;GO:0005576//extracellular region	NA	GO:0007155//cell adhesion	NA	WP_011027911.1//MULTISPECIES: DUF320 domain-containing protein [Streptomyces]	[locus_tag=SCO1674] [db_xref=GeneID:1097105] [protein=hypothetical protein] [protein_id=NP_625949.1] [location=complement(1794330..1795109)] [gbkey=CDS]
1098663	1116	85.14	228.30	1.42302186433036	1.19241590054446e-134	Up	8.60764e-136	SCO3229	NA	GO:0050585//4-hydroxymandelate synthase activity;GO:0046872//metal ion binding;GO:0003868//4-hydroxyphenylpyruvate dioxygenase activity	GO:0006572//tyrosine catabolic process;GO:0009072//aromatic amino acid family metabolic process	K16421//4-hydroxymandelate synthase [EC:1.13.11.46]	WP_011028841.1//MULTISPECIES: 4-hydroxyphenylpyruvate dioxygenase [Streptomyces]	[locus_tag=SCO3229] [db_xref=GeneID:1098663] [protein=4-hydroxyphenylpyruvate dioxygenase] [protein_id=NP_627442.1] [location=complement(3541951..3543066)] [gbkey=CDS]
1102711	411	8.78	23.52	1.42159521530101	1.70072133796756e-05	Up	6.73114e-06	SCO7273	NA	NA	NA	NA	WP_003971870.1//MULTISPECIES: hypothetical protein [Streptomyces]	[locus_tag=SCO7273] [db_xref=GeneID:1102711] [protein=hypothetical protein] [protein_id=NP_631329.1] [location=8081893..8082303] [gbkey=CDS]
1100512	441	55.60	148.86	1.42079935300272	1.24427619925094e-31	Up	2.17622e-32	SCO5071	NA	NA	NA	K14626//actinorhodin biosynthesis protein ActVIA	WP_011030037.1//MULTISPECIES: nuclear transport factor 2 family protein [Streptomyces]	[locus_tag=SCO5071] [db_xref=GeneID:1100512] [protein=hydroxylacyl-CoA dehydrogenase] [protein_id=NP_629222.1] [location=complement(5513809..5514249)] [gbkey=CDS]
1099491	1134	10.63	28.43	1.41927250214642	5.87723760022586e-18	Up	1.36363e-18	SCO4055	NA	GO:0018467//formaldehyde dehydrogenase activity;GO:0008270//zinc ion binding;GO:0016491//oxidoreductase activity	NA	K00148//glutathione-independent formaldehyde dehydrogenase [EC:1.2.1.46]	WP_003974908.1//MULTISPECIES: glutathione-independent formaldehyde dehydrogenase [Streptomyces]	[locus_tag=SCO4055] [db_xref=GeneID:1099491] [protein=alcohol dehydrogenase] [protein_id=NP_628237.1] [location=complement(4447967..4449100)] [gbkey=CDS]
1095590	804	2.78	7.42	1.4163343038973	0.0004657462887078	Up	0.000209656	SCO0166	NA	GO:0008976//polyphosphate kinase activity	NA	K22468	WP_003978711.1//MULTISPECIES: polyphosphate kinase 2 [Streptomyces]	[locus_tag=SCO0166] [db_xref=GeneID:1095590] [protein=regulator] [protein_id=NP_624502.1] [location=156338..157141] [gbkey=CDS]
1099201	1380	124.63	332.42	1.41535579934431	6.98912373714285e-243	Up	3.20476e-244	SCO3765	GO:0016021//integral component of membrane	GO:0050660//flavin adenine dinucleotide binding	NA	NA	WP_011029220.1//MULTISPECIES: HlyC/CorC family transporter [Streptomyces]	[locus_tag=SCO3765] [db_xref=GeneID:1099201] [protein=hypothetical protein] [protein_id=NP_627955.1] [location=complement(4138735..4140114)] [gbkey=CDS]
1101160	1527	87.67	233.76	1.41487293017573	3.26572864339622e-190	Up	1.814056e-191	SCO5721	NA	NA	NA	NA	WP_011030413.1//MULTISPECIES: type VII secretion protein EccB [Streptomyces]	[locus_tag=SCO5721] [db_xref=GeneID:1101160] [protein=hypothetical protein] [protein_id=NP_629847.1] [location=6241070..6242596] [gbkey=CDS]
1096186	1170	32.09	85.41	1.41228120418161	4.50967938492064e-53	Up	5.9554e-54	SCO0763	NA	GO:0050040//lactate 2-monooxygenase activity;GO:0016853//isomerase activity;GO:0010181//FMN binding;GO:0004459//L-lactate dehydrogenase activity;GO:0004497//monooxygenase activity;GO:0016491//oxidoreductase activity	GO:0019516//lactate oxidation	K00467//lactate 2-monooxygenase [EC:1.13.12.4]	WP_003978098.1//MULTISPECIES: alpha-hydroxy-acid oxidizing protein [Streptomyces]	[locus_tag=SCO0763] [db_xref=GeneID:1096186] [protein=oxidoreductase] [protein_id=NP_625066.1] [location=806966..808135] [gbkey=CDS]
1100746	480	13.49	35.89	1.41169157486781	3.71747492314016e-09	Up	1.184936e-09	SCO5306	NA	GO:0008138//protein tyrosine/serine/threonine phosphatase activity	NA	NA	WP_037666308.1//MULTISPECIES: dual specificity protein phosphatase family protein [Streptomyces]	[locus_tag=SCO5306] [db_xref=GeneID:1100746] [protein=protein phosphatase] [protein_id=NP_629448.1] [location=complement(5778817..5779296)] [gbkey=CDS]
1100012	300	201.99	536.09	1.40819135325541	9.58527010078387e-68	Up	1.1214e-68	SCO4572	GO:0030964//NADH dehydrogenase complex;GO:0016021//integral component of membrane;GO:0005886//plasma membrane	GO:0050136//NADH dehydrogenase (quinone) activity;GO:0048038//quinone binding;GO:0008137//NADH dehydrogenase (ubiquinone) activity;GO:0016491//oxidoreductase activity	GO:0042773//ATP synthesis coupled electron transport	K00340//NADH-quinone oxidoreductase subunit K [EC:1.6.5.3]	WP_003974374.1//MULTISPECIES: NADH-quinone oxidoreductase subunit NuoK [Streptomyces]	[locus_tag=SCO4572] [db_xref=GeneID:1100012] [protein=NADH dehydrogenase subunit K] [protein_id=NP_628734.1] [location=4990935..4991234] [gbkey=CDS]
1099098	336	338.46	898.21	1.40806744132054	1.67271665795053e-130	Up	1.240348e-131	SCO3662	NA	GO:0051537//2 iron, 2 sulfur cluster binding;GO:0016491//oxidoreductase activity	NA	NA	RIA60715.1//hypothetical protein CLW02_3894 [Streptomyces sp. 19]	[locus_tag=SCO3662] [db_xref=GeneID:1099098] [protein=hypothetical protein] [protein_id=NP_627855.1] [location=complement(4043330..4043665)] [gbkey=CDS]
1098762	213	351.19	931.95	1.40800078972829	1.138764576e-72	Up	1.268112e-73	SCO3328	NA	GO:0003677//DNA binding	NA	NA	WP_004984898.1//MULTISPECIES: helix-turn-helix domain-containing protein [Streptomyces]	[locus_tag=SCO3328] [db_xref=GeneID:1098762] [protein=hypothetical protein] [protein_id=NP_627538.1] [location=complement(3680056..3680268)] [gbkey=CDS]
1101081	765	14.67	38.91	1.40727210929947	4.70496000854244e-16	Up	1.154512e-16	SCO5642	NA	NA	GO:0007165//signal transduction	NA	WP_011030357.1//toll/interleukin-1 receptor domain-containing protein [Streptomyces coelicolor]	[locus_tag=SCO5642] [db_xref=GeneID:1101081] [protein=hypothetical protein] [protein_id=NP_629772.1] [location=complement(6140819..6141583)] [gbkey=CDS]
1099232	2169	7.40	19.62	1.40672786570293	8.26217166494845e-24	Up	1.679928e-24	SCO3796	NA	GO:0004647//phosphoserine phosphatase activity;GO:0003824//catalytic activity;GO:0016791//phosphatase activity	NA	NA	WP_003975145.1//MULTISPECIES: SpoIIE family protein phosphatase [Streptomyces]	[locus_tag=SCO3796] [db_xref=GeneID:1099232] [protein=hypothetical protein] [protein_id=NP_627986.1] [location=4174717..4176885] [gbkey=CDS]
1101395	2742	25.47	67.52	1.40651594443299	1.38347242572254e-100	Up	1.254242e-101	SCO5953	GO:0016021//integral component of membrane	NA	GO:0007165//signal transduction	NA	WP_011030559.1//MULTISPECIES: TIR domain-containing protein [Streptomyces]	[locus_tag=SCO5953] [db_xref=GeneID:1101395] [protein=hypothetical protein] [protein_id=NP_630070.1] [location=6521302..6524043] [gbkey=CDS]
1101486	1317	125.07	331.27	1.40527178006927	6.73669135501355e-228	Up	3.2567e-229	SCO6045	NA	NA	NA	K09930//uncharacterized protein	WP_011030615.1//MULTISPECIES: DUF692 domain-containing protein [Streptomyces]	[locus_tag=SCO6045] [db_xref=GeneID:1101486] [protein=hypothetical protein] [protein_id=NP_630155.1] [location=complement(6637343..6638659)] [gbkey=CDS]
1098114	471	36.57	96.86	1.40524037626026	3.08772101052632e-22	Up	6.53304e-23	SCO2680	NA	GO:0043531//ADP binding	GO:0007165//signal transduction	NA	WP_011028509.1//toll/interleukin-1 receptor domain-containing protein, partial [Streptomyces coelicolor]	[locus_tag=SCO2680] [db_xref=GeneID:1098114] [protein=hypothetical protein] [partial=3'] [protein_id=NP_733580.1] [location=2920007..>2920477] [gbkey=CDS]
1102812	2493	1.67	4.42	1.40419826691738	5.53345038039503e-07	Up	1.98198e-07	SCO7374	NA	GO:0043546//molybdopterin cofactor binding;GO:0046872//metal ion binding;GO:0008940//nitrate reductase activity;GO:0051539//4 iron, 4 sulfur cluster binding;GO:0016491//oxidoreductase activity	GO:0042128//nitrate assimilation	NA	WP_011031619.1//MULTISPECIES: nitrate reductase [Streptomyces]	[locus_tag=SCO7374] [db_xref=GeneID:1102812] [protein=nitrate reductase NarB (fragment)] [protein_id=NP_733731.1] [location=complement(8186329..8188821)] [gbkey=CDS]
1101202	831	6.05	15.99	1.40216289131838	9.88915042382589e-08	Up	3.39312e-08	SCO5760	NA	GO:0003906//DNA-(apurinic or apyrimidinic site) lyase activity;GO:0016799//hydrolase activity, hydrolyzing N-glycosyl compounds;GO:0000703//oxidized pyrimidine nucleobase lesion DNA N-glycosylase activity;GO:0003684//damaged DNA binding;GO:0140078//class I DNA-(apurinic or apyrimidinic site) lyase activity;GO:0008270//zinc ion binding;GO:0019104//DNA N-glycosylase activity;GO:0004519//endonucleas…	GO:0006284//base-excision repair;GO:0006289//nucleotide-excision repair	K05522//endonuclease VIII [EC:3.2.2.- 4.2.99.18]	WP_011030437.1//MULTISPECIES: Fpg/Nei family DNA glycosylase [Streptomyces]	[locus_tag=SCO5760] [db_xref=GeneID:1101202] [protein=DNA glycosylase] [protein_id=NP_629885.1] [location=complement(6295344..6296174)] [gbkey=CDS]
1096528	1503	65.63	173.42	1.40184295156251	4.0717767587477e-137	Up	2.8966e-138	SCO1105	NA	NA	NA	NA	WP_003977727.1//MULTISPECIES: hypothetical protein [Streptomyces]	[locus_tag=SCO1105] [db_xref=GeneID:1096528] [protein=hypothetical protein] [protein_id=NP_625399.1] [location=complement(1162399..1163901)] [gbkey=CDS]
1098055	195	437.67	1155.02	1.40000242991315	5.89964772524752e-78	Up	6.24514e-79	SCO2621	NA	NA	NA	NA	WP_003976178.1//MULTISPECIES: hypothetical protein [Streptomyces]	[locus_tag=SCO2621] [db_xref=GeneID:1098055] [protein=hypothetical protein] [protein_id=NP_626857.1] [location=complement(2847983..2848177)] [gbkey=CDS]
1098115	2340	10.41	27.47	1.39988684177644	2.97599903961965e-35	Up	4.92036e-36	SCO2681	NA	GO:0043531//ADP binding	GO:0007165//signal transduction	NA	WP_011028510.1//tetratricopeptide repeat protein, partial [Streptomyces coelicolor]	[locus_tag=SCO2681] [db_xref=GeneID:1098115] [protein=ATP /GTP-binding protein] [partial=5'] [protein_id=NP_626915.1] [location=<2920476..2922815] [gbkey=CDS]
1100868	891	3.87	10.20	1.39816368071445	1.27949154713183e-05	Up	4.99694e-06	SCO5428	GO:0016021//integral component of membrane;GO:0005886//plasma membrane	NA	GO:0055085//transmembrane transport	K02026//multiple sugar transport system permease protein	WP_003973570.1//MULTISPECIES: carbohydrate ABC transporter permease [Streptomyces]	[locus_tag=SCO5428] [db_xref=GeneID:1100868] [protein=integral membrane transport protein] [protein_id=NP_629566.1] [location=complement(5899804..5900694)] [gbkey=CDS]
1097404	444	7.77	20.47	1.3975245986157	3.43988269297962e-05	Up	1.392988e-05	SCO1970	NA	GO:0004462//lactoylglutathione lyase activity;GO:0046872//metal ion binding;GO:0051213//dioxygenase activity	NA	NA	EFD69937.1//dioxygenase [Streptomyces lividans TK24]	[locus_tag=SCO1970] [db_xref=GeneID:1097404] [protein=dioxygenase] [protein_id=NP_626233.1] [location=complement(2109895..2110338)] [gbkey=CDS]
1099822	1149	7.34	19.32	1.39624312599256	2.00059951874703e-12	Up	5.52242e-13	SCO4382	NA	GO:0016627//oxidoreductase activity, acting on the CH-CH group of donors;GO:0050660//flavin adenine dinucleotide binding	NA	NA	WP_164384311.1//acyl-CoA dehydrogenase family protein [Streptomyces sp. OM5714]	[locus_tag=SCO4382] [db_xref=GeneID:1099822] [protein=acyl CoA dehydrogenase] [protein_id=NP_628551.1] [location=4798612..4799760] [gbkey=CDS]
1096291	444	18.75	49.34	1.39586712002952	5.07572301118568e-11	Up	1.48621e-11	SCO0868	NA	GO:0005524//ATP binding;GO:0016301//kinase activity	NA	NA	WP_011027404.1//MULTISPECIES: ATP-binding protein [Streptomyces]	[locus_tag=SCO0868] [db_xref=GeneID:1096291] [protein=regulatory protein] [protein_id=NP_625168.1] [location=complement(914827..915270)] [gbkey=CDS]
1096009	342	65.63	172.68	1.39567365969828	3.25469243032787e-26	Up	6.24246e-27	SCO0586	NA	NA	NA	NA	WP_003978275.1//MULTISPECIES: DUF742 domain-containing protein [Streptomyces]	[locus_tag=SCO0586] [db_xref=GeneID:1096009] [protein=hypothetical protein] [protein_id=NP_624898.1] [location=complement(628247..628588)] [gbkey=CDS]
1100215	1707	33.85	88.94	1.39367657088915	3.66715534343434e-80	Up	3.80504e-81	SCO4774	GO:0009331//glycerol-3-phosphate dehydrogenase complex	GO:0004368//glycerol-3-phosphate dehydrogenase activity	GO:0006072//glycerol-3-phosphate metabolic process	K00111//glycerol-3-phosphate dehydrogenase [EC:1.1.5.3]	WP_087807698.1//glycerol-3-phosphate dehydrogenase/oxidase [Streptomyces sp. CS113]	[locus_tag=SCO4774] [db_xref=GeneID:1100215] [protein=glycerol phosphate dehydrogenase] [protein_id=NP_628932.1] [location=5187291..5188997] [gbkey=CDS]
1096354	612	8.61	22.60	1.39223762990571	1.12098296045627e-07	Up	3.86242e-08	SCO0931	GO:0016021//integral component of membrane	NA	NA	NA	WP_162467735.1//hypothetical protein [Streptomyces coelicolor]	[locus_tag=SCO0931] [db_xref=GeneID:1096354] [protein=proline-rich protein] [protein_id=NP_625229.1] [location=978713..979324] [gbkey=CDS]
1100791	504	457.06	1198.73	1.39105127417374	1.21463855369775e-279	Up	4.94894e-281	SCO5351	NA	NA	GO:0000160//phosphorelay signal transduction system	NA	WP_011030200.1//MULTISPECIES: response regulator [Streptomyces]	[locus_tag=SCO5351] [db_xref=GeneID:1100791] [protein=regulatory protein] [protein_id=NP_629491.1] [location=5818975..5819478] [gbkey=CDS]
1100696	441	41.03	107.58	1.390658834697	1.90442400621891e-22	Up	4.01194e-23	SCO5255	NA	GO:0008233//peptidase activity	NA	NA	WP_003973715.1//MULTISPECIES: nickel-type superoxide dismutase maturation protease [Streptomyces]	[locus_tag=SCO5255] [db_xref=GeneID:1100696] [protein=signal peptidase] [protein_id=NP_629401.1] [location=5714800..5715240] [gbkey=CDS]
1096860	1857	45.22	118.37	1.38827058971606	2.68674225120773e-115	Up	2.18586e-116	SCO1434	NA	GO:0005524//ATP binding;GO:0016887//ATPase activity	NA	NA	WP_011027787.1//MULTISPECIES: AAA family ATPase [Streptomyces]	[locus_tag=SCO1434] [db_xref=GeneID:1096860] [protein=CbxX/CfqX family protein] [protein_id=NP_625716.1] [location=1529751..1531607] [gbkey=CDS]
1100456	612	62.15	162.65	1.38794452598865	2.66057220224719e-48	Up	3.72264e-49	SCO5015	GO:0009279//cell outer membrane;GO:0016021//integral component of membrane	NA	NA	NA	TDY75233.1//outer membrane protein OmpA-like peptidoglycan-associated protein [Streptomyces coelicolor]	[locus_tag=SCO5015] [db_xref=GeneID:1100456] [protein=hypothetical protein] [protein_id=NP_629167.1] [location=5450794..5451405] [gbkey=CDS]
1095503	3354	11.54	30.20	1.38790532556696	1.04338031592742e-54	Up	1.355998e-55	SCO0072	NA	NA	NA	NA	WP_011026828.1//hypothetical protein, partial [Streptomyces coelicolor]	[locus_tag=SCO0072] [db_xref=GeneID:1095503] [protein=hypothetical protein] [protein_id=NP_733489.1] [location=complement(60740..64093)] [gbkey=CDS]
1095803	396	19.24	50.30	1.38644960092285	8.55577517857143e-10	Up	2.63634e-10	SCO0380	NA	NA	NA	K06867//uncharacterized protein	WP_011027070.1//MULTISPECIES: ankyrin repeat domain-containing protein [Streptomyces]	[locus_tag=SCO0380] [db_xref=GeneID:1095803] [protein=hypothetical protein] [protein_id=NP_624702.1] [location=395065..395460] [gbkey=CDS]
1101952	1122	2.54	6.64	1.38635474457476	8.22294928930818e-05	Up	3.42578e-05	SCO6513	NA	NA	NA	NA	WP_011030976.1//MULTISPECIES: hypothetical protein [Streptomyces]	[locus_tag=SCO6513] [db_xref=GeneID:1101952] [protein=hypothetical protein] [protein_id=NP_630595.1] [location=complement(7203714..7204835)] [gbkey=CDS]
1103204	828	7.69	20.07	1.38398511340079	3.17058614456836e-09	Up	1.005632e-09	SCO7767	NA	GO:0003677//DNA binding	NA	NA	WP_011031894.1//MULTISPECIES: helix-turn-helix domain-containing protein [Streptomyces]	[locus_tag=SCO7767] [db_xref=GeneID:1103204] [protein=DNA-binding protein] [protein_id=NP_631800.1] [location=complement(8596583..8597410)] [gbkey=CDS]
1096958	1278	30.11	78.55	1.38336856745688	5.70403718670577e-52	Up	7.64474e-53	SCO1532	NA	NA	NA	NA	WP_011027834.1//MULTISPECIES: hypothetical protein [Streptomyces]	[locus_tag=SCO1532] [db_xref=GeneID:1096958] [protein=hypothetical protein] [protein_id=NP_625811.1] [location=complement(1639131..1640408)] [gbkey=CDS]
1097352	321	26.59	69.32	1.3823878773025	3.06422950239234e-10	Up	9.22922e-11	SCO1918	GO:0005887//integral component of plasma membrane;GO:0016021//integral component of membrane;GO:0005886//plasma membrane	GO:0022857//transmembrane transporter activity	GO:0055085//transmembrane transport	K03297//small multidrug resistance pump	WP_003976901.1//MULTISPECIES: multidrug efflux SMR transporter [Streptomyces]	[locus_tag=SCO1918] [db_xref=GeneID:1097352] [protein=hypothetical protein] [protein_id=NP_626184.1] [location=complement(2052116..2052436)] [gbkey=CDS]
1102415	897	4.83	12.58	1.38103682804352	1.27049412960974e-06	Up	4.64888e-07	SCO6977	NA	GO:0003824//catalytic activity	NA	NA	WP_011031349.1//MULTISPECIES: hypothetical protein [Streptomyces]	[locus_tag=SCO6977] [db_xref=GeneID:1102415] [protein=hypothetical protein] [protein_id=NP_631042.1] [location=complement(7744831..7745727)] [gbkey=CDS]
1098650	2391	43.45	113.14	1.38068099394201	1.00746909677419e-141	Up	6.9558e-143	SCO3216	GO:0043231//intracellular membrane-bounded organelle;GO:0016021//integral component of membrane	GO:0016787//hydrolase activity;GO:0005388//calcium-transporting ATPase activity;GO:0019829//cation-transporting ATPase activity;GO:0000166//nucleotide binding	NA	K12952//cation-transporting P-type ATPase E [EC:3.6.3.-]	WP_011028834.1//MULTISPECIES: HAD-IC family P-type ATPase [Streptomyces]	[locus_tag=SCO3216] [db_xref=GeneID:1098650] [protein=integral membrane ATPase] [protein_id=NP_627430.1] [location=3526137..3528527] [gbkey=CDS]
1095595	1317	292.05	760.47	1.3806759510009	0	Up	0	SCO0171	GO:0005829//cytosol	GO:0004516//nicotinate phosphoribosyltransferase activity;GO:0004514//nicotinate-nucleotide diphosphorylase (carboxylating) activity	GO:0034355//NAD salvage;GO:0009435//NAD biosynthetic process	K00763//nicotinate phosphoribosyltransferase [EC:6.3.4.21]	WP_011026898.1//MULTISPECIES: nicotinate phosphoribosyltransferase [Streptomyces]	[locus_tag=SCO0171] [db_xref=GeneID:1095595] [protein=nicotinate phosphoribosyltransferase] [protein_id=NP_624507.1] [location=161237..162553] [gbkey=CDS]
1095596	459	19.86	51.67	1.37946126089649	1.03232445009242e-11	Up	2.9267e-12	SCO0172	NA	NA	NA	NA	WP_011026899.1//MULTISPECIES: universal stress protein [Streptomyces]	[locus_tag=SCO0172] [db_xref=GeneID:1095596] [protein=hypothetical protein] [protein_id=NP_624508.1] [location=162661..163119] [gbkey=CDS]
1100647	417	176.11	457.65	1.37776784903362	1.35400816618611e-84	Up	1.353476e-85	SCO5206	NA	GO:0003677//DNA binding;GO:0008270//zinc ion binding;GO:0003700//DNA binding transcription factor activity	GO:1900376//regulation of secondary metabolite biosynthetic process;GO:0045892//negative regulation of transcription, DNA-templated	K22297//Fur family transcriptional regulator, stress-responsive regulator	WP_003973766.1//MULTISPECIES: transcriptional repressor [Streptomyces]	[locus_tag=SCO5206] [db_xref=GeneID:1100647] [protein=hydrogen peroxide sensitive repressor] [protein_id=NP_629353.1] [location=complement(5666944..5667360)] [gbkey=CDS]
1101834	1464	35.76	92.78	1.37546710966652	7.44044299657925e-70	Up	8.54876e-71	SCO6393	NA	GO:0003677//DNA binding	GO:0015074//DNA integration	NA	WP_011030889.1//IS21 family transposase [Streptomyces coelicolor]	[locus_tag=SCO6393] [db_xref=GeneID:1101834] [protein=transposase] [protein_id=NP_630484.1] [location=7060375..7061838] [gbkey=CDS]
1101274	1173	2.71	7.03	1.37523183771866	3.43877018240621e-05	Up	1.392988e-05	SCO5832	NA	GO:0046912//transferase activity, transferring acyl groups, acyl groups converted into alkyl on transfer;GO:0004108//citrate (Si)-synthase activity	GO:0006099//tricarboxylic acid cycle;GO:0005975//carbohydrate metabolic process	K01647//citrate synthase [EC:2.3.3.1]	WP_003973189.1//MULTISPECIES: citrate synthase/methylcitrate synthase [Streptomyces]	[locus_tag=SCO5832] [db_xref=GeneID:1101274] [protein=citrate synthase] [protein_id=NP_629955.1] [location=6382802..6383974] [gbkey=CDS]
1100011	858	278.87	722.57	1.37354461562589	7.14000719453924e-302	Up	2.74076e-303	SCO4571	GO:0016021//integral component of membrane;GO:0005886//plasma membrane	GO:0048038//quinone binding;GO:0008137//NADH dehydrogenase (ubiquinone) activity	NA	K00339//NADH-quinone oxidoreductase subunit J [EC:1.6.5.3]	WP_011029738.1//MULTISPECIES: NADH-quinone oxidoreductase subunit J [Streptomyces]	[locus_tag=SCO4571] [db_xref=GeneID:1100011] [protein=NADH dehydrogenase subunit J] [protein_id=NP_628733.1] [location=4990081..4990938] [gbkey=CDS]
1100721	3447	7.75	20.07	1.37277240120102	3.81132424123879e-37	Up	6.12668e-38	SCO5280	NA	GO:0005524//ATP binding	GO:0007165//signal transduction	NA	WP_011030149.1//MULTISPECIES: tetratricopeptide repeat protein [Streptomyces]	[locus_tag=SCO5280] [db_xref=GeneID:1100721] [protein=ATP-binding protein] [protein_id=NP_629425.1] [location=5746301..5749747] [gbkey=CDS]
1101945	780	10.07	26.05	1.37121968915909	7.659452e-11	Up	2.25278e-11	SCO6506	GO:0031411//gas vesicle	NA	GO:0031412//gas vesicle organization	NA	WP_011030972.1//MULTISPECIES: GvpL/GvpF family gas vesicle protein [Streptomyces]	[locus_tag=SCO6506] [db_xref=GeneID:1101945] [protein=gas vesicle protein] [protein_id=NP_630588.1] [location=7197932..7198711] [gbkey=CDS]
1095588	2331	4.08	10.55	1.37060194162305	9.77433520119225e-14	Up	2.57772e-14	SCO0164	GO:0016021//integral component of membrane;GO:0005886//plasma membrane	GO:0008551//cadmium-exporting ATPase activity;GO:0046872//metal ion binding;GO:0016787//hydrolase activity;GO:0005524//ATP binding;GO:0019829//cation-transporting ATPase activity;GO:0015086//cadmium ion transmembrane transporter activity;GO:0005385//zinc ion transmembrane transporter activity	NA	NA	WP_011026895.1//MULTISPECIES: cadmium-translocating P-type ATPase [Streptomyces]	[locus_tag=SCO0164] [db_xref=GeneID:1095588] [protein=cation-transporting ATPase] [protein_id=NP_624500.1] [location=153398..155728] [gbkey=CDS]
1100259	741	7.30	18.87	1.37012605383307	9.52355452180566e-08	Up	3.26144e-08	SCO4818	NA	NA	NA	NA	WP_011029887.1//MULTISPECIES: hypothetical protein [Streptomyces]	[locus_tag=SCO4818] [db_xref=GeneID:1100259] [protein=hypothetical protein] [protein_id=NP_628974.1] [location=complement(5248570..5249310)] [gbkey=CDS]
1102424	1047	9.36	24.18	1.36923380966572	1.47117499654321e-13	Up	3.90296e-14	SCO6986	NA	GO:0003677//DNA binding;GO:0000976//transcription regulatory region sequence-specific DNA binding;GO:0003700//DNA binding transcription factor activity	GO:0006355//regulation of transcription, DNA-templated	K02529//LacI family transcriptional regulator	WP_011031357.1//MULTISPECIES: LacI family DNA-binding transcriptional regulator [Streptomyces]	[locus_tag=SCO6986] [db_xref=GeneID:1102424] [protein=DNA-binding protein] [protein_id=NP_631051.1] [location=7753893..7754939] [gbkey=CDS]
1100108	1296	51.28	132.40	1.36843495507584	1.21788326418109e-86	Up	1.198258e-87	SCO4667	GO:0016021//integral component of membrane	GO:0000155//phosphorelay sensor kinase activity;GO:0046983//protein dimerization activity	NA	NA	WP_011029800.1//MULTISPECIES: sensor histidine kinase [Streptomyces]	[locus_tag=SCO4667] [db_xref=GeneID:1100108] [protein=two-component system sensor kinase] [protein_id=NP_628827.1] [location=5097181..5098476] [gbkey=CDS]
1100605	906	68.27	176.20	1.36789026726755	1.75405578603491e-78	Up	1.842988e-79	SCO5164	NA	NA	NA	NA	EOY50155.1//hypothetical protein SLI_5447 [Streptomyces lividans 1326]	[locus_tag=SCO5164] [db_xref=GeneID:1100605] [protein=hypothetical protein] [protein_id=NP_629312.1] [location=5610280..5611185] [gbkey=CDS]
1101515	612	7.86	20.27	1.36674487120829	8.04818433176385e-07	Up	2.91118e-07	SCO6074	GO:0016021//integral component of membrane	NA	NA	NA	WP_076976847.1//PDZ domain-containing protein [Streptomyces sp. M1013]	[locus_tag=SCO6074] [db_xref=GeneID:1101515] [protein=hypothetical protein] [protein_id=NP_630183.1] [location=6668513..6669124] [gbkey=CDS]
1096639	204	58.86	151.76	1.36643213647108	1.69719737517178e-11	Up	4.8539e-12	SCO1216	GO:0016021//integral component of membrane	NA	NA	NA	WP_003977615.1//MULTISPECIES: hypothetical protein [Streptomyces]	[locus_tag=SCO1216] [db_xref=GeneID:1096639] [protein=hypothetical protein] [protein_id=NP_625505.1] [location=1287637..1287840] [gbkey=CDS]
1097778	2070	6.06	15.62	1.36600475466903	1.43674456173526e-17	Up	3.38434e-18	SCO2344	GO:0005887//integral component of plasma membrane;GO:0016021//integral component of membrane;GO:0005886//plasma membrane	GO:0022857//transmembrane transporter activity	GO:0055085//transmembrane transport	NA	WP_011028294.1//MULTISPECIES: MFS transporter [Streptomyces]	[locus_tag=SCO2344] [db_xref=GeneID:1097778] [protein=integral membrane transport protein] [protein_id=NP_626591.1] [location=complement(2512483..2514552)] [gbkey=CDS]
1097455	594	17.41	44.81	1.3639045235014	2.49185443060324e-13	Up	6.65648e-14	SCO2021	NA	NA	NA	K09807//uncharacterized protein	WP_030866633.1//MULTISPECIES: SIMPL domain-containing protein [Streptomyces]	[locus_tag=SCO2021] [db_xref=GeneID:1097455] [protein=hypothetical protein] [protein_id=NP_626282.1] [location=2166835..2167428] [gbkey=CDS]
1099076	687	4.62	11.89	1.3637839583296	6.9335896083386e-05	Up	2.8759e-05	SCO3640	NA	GO:0003677//DNA binding	GO:0000160//phosphorelay signal transduction system;GO:0006355//regulation of transcription, DNA-templated	NA	WP_003975298.1//MULTISPECIES: response regulator transcription factor [Streptomyces]	[locus_tag=SCO3640] [db_xref=GeneID:1099076] [protein=two-component system regulator] [protein_id=NP_627834.1] [location=complement(4017820..4018506)] [gbkey=CDS]
1099049	573	118.74	305.01	1.36105052515764	1.2181399517067e-80	Up	1.262346e-81	SCO3613	NA	GO:0003677//DNA binding;GO:0016987//sigma factor activity;GO:0003700//DNA binding transcription factor activity	GO:0006352//DNA-templated transcription, initiation	NA	EOY48569.1//putative RNA polymerase ECF-subfamily sigma factor [Streptomyces lividans 1326]	[locus_tag=SCO3613] [db_xref=GeneID:1099049] [protein=RNA polymerase sigma factor] [protein_id=NP_627808.1] [location=complement(3992273..3992845)] [gbkey=CDS]
1098079	957	3.12	8.01	1.36025621354646	9.27773601501408e-05	Up	3.88588e-05	SCO2645	GO:0016021//integral component of membrane	NA	NA	NA	WP_011028477.1//MULTISPECIES: DMT family transporter [Streptomyces]	[locus_tag=SCO2645] [db_xref=GeneID:1098079] [protein=hypothetical protein] [protein_id=NP_626881.1] [location=complement(2877382..2878338)] [gbkey=CDS]
1102684	243	98.16	251.85	1.35935757688264	3.06567095359186e-23	Up	6.3177e-24	SCO7246	NA	NA	NA	NA	WP_003971899.1//MULTISPECIES: DUF397 domain-containing protein [Streptomyces]	[locus_tag=SCO7246] [db_xref=GeneID:1102684] [protein=hypothetical protein] [protein_id=NP_631302.1] [location=8056020..8056262] [gbkey=CDS]
1102749	1479	6.59	16.90	1.35867287616149	1.66138062950173e-13	Up	4.41192e-14	SCO7311	NA	GO:0003824//catalytic activity;GO:0008792//arginine decarboxylase activity	NA	NA	WP_003971830.1//MULTISPECIES: ornithine decarboxylase [Streptomyces]	[locus_tag=SCO7311] [db_xref=GeneID:1102749] [protein=amino acid decarboxylase] [protein_id=NP_631366.1] [location=complement(8118005..8119483)] [gbkey=CDS]
1099772	2409	107.30	274.99	1.35772907995114	0	Up	0	SCO4332	GO:0043231//intracellular membrane-bounded organelle;GO:0016021//integral component of membrane	GO:0016787//hydrolase activity;GO:0000166//nucleotide binding;GO:0005388//calcium-transporting ATPase activity;GO:0019829//cation-transporting ATPase activity	NA	K12952//cation-transporting P-type ATPase E [EC:3.6.3.-]	WP_011029584.1//MULTISPECIES: HAD-IC family P-type ATPase [Streptomyces]	[locus_tag=SCO4332] [db_xref=GeneID:1099772] [protein=integral membrane ATPase] [protein_id=NP_628503.1] [location=complement(4746028..4748436)] [gbkey=CDS]
1098651	1917	143.21	367.02	1.35772644596443	0	Up	0	SCO3217	NA	GO:0043531//ADP binding;GO:0003677//DNA binding	GO:0000160//phosphorelay signal transduction system;GO:0006355//regulation of transcription, DNA-templated	NA	WP_011028835.1//MULTISPECIES: AfsR/SARP family transcriptional regulator [Streptomyces]	[locus_tag=SCO3217] [db_xref=GeneID:1098651] [protein=transcriptional regulator] [protein_id=NP_627431.1] [location=3529272..3531188] [gbkey=CDS]
1103203	891	3.87	9.89	1.3536369546147	2.90107617170732e-05	Up	1.168716e-05	SCO7766	NA	GO:0016491//oxidoreductase activity	NA	NA	WP_011031893.1//MULTISPECIES: NmrA/HSCARG family protein [Streptomyces]	[locus_tag=SCO7766] [db_xref=GeneID:1103203] [protein=hypothetical protein] [protein_id=NP_631799.1] [location=8595528..8596418] [gbkey=CDS]
1101923	2583	120.92	308.89	1.35304028185675	0	Up	0	SCO6484	NA	GO:0003824//catalytic activity;GO:0016791//phosphatase activity	GO:0006355//regulation of transcription, DNA-templated	NA	WP_011030955.1//SpoIIE family protein phosphatase [Streptomyces coelicolor]	[locus_tag=SCO6484] [db_xref=GeneID:1101923] [protein=hypothetical protein] [protein_id=NP_630567.1] [location=7174911..7177493] [gbkey=CDS]
1100688	909	38.72	98.90	1.35289156837188	5.71286287466667e-44	Up	8.41998e-45	SCO5247	NA	GO:0019148//D-cysteine desulfhydrase activity	NA	K01505//1-aminocyclopropane-1-carboxylate deaminase [EC:3.5.99.7]	WP_011030134.1//MULTISPECIES: pyridoxal-phosphate dependent enzyme [Streptomyces]	[locus_tag=SCO5247] [db_xref=GeneID:1100688] [protein=deaminase] [protein_id=NP_629393.1] [location=complement(5707716..5708624)] [gbkey=CDS]
1095602	447	70.97	181.17	1.35206286736094	5.12052490296712e-36	Up	8.36538e-37	SCO0178	NA	NA	NA	NA	WP_003978699.1//universal stress protein [Streptomyces coelicolor]	[locus_tag=SCO0178] [db_xref=GeneID:1095602] [protein=hypothetical protein] [protein_id=NP_624514.1] [location=166891..167337] [gbkey=CDS]
1100240	996	49.99	127.53	1.35112523267681	5.33244322055674e-62	Up	6.52496e-63	SCO4799	NA	GO:0098599//palmitoyl hydrolase activity;GO:0004806//triglyceride lipase activity	NA	NA	WP_011029872.1//MULTISPECIES: alpha/beta fold hydrolase [Streptomyces]	[locus_tag=SCO4799] [db_xref=GeneID:1100240] [protein=lipase] [protein_id=NP_628956.1] [location=complement(5223103..5224098)] [gbkey=CDS]
1096202	396	10.99	28.03	1.35078035808326	1.02370302801215e-05	Up	3.97384e-06	SCO0779	NA	GO:0016829//lyase activity;GO:0051213//dioxygenase activity	NA	NA	WP_003978082.1//MULTISPECIES: VOC family protein [Streptomyces]	[locus_tag=SCO0779] [db_xref=GeneID:1096202] [protein=hypothetical protein] [protein_id=NP_625081.1] [location=complement(826690..827085)] [gbkey=CDS]
1098261	504	17.64	44.96	1.34979147466341	4.58938658269834e-11	Up	1.341402e-11	SCO2827	NA	NA	NA	NA	WP_011028605.1//MULTISPECIES: DUF3830 family protein [Streptomyces]	[locus_tag=SCO2827] [db_xref=GeneID:1098261] [protein=hypothetical protein] [protein_id=NP_627056.1] [location=complement(3087146..3087649)] [gbkey=CDS]
1103172	558	19.69	50.13	1.34821112288079	1.33001624158416e-13	Up	3.51976e-14	SCO7734	NA	GO:0003677//DNA binding	NA	NA	WP_003971403.1//MULTISPECIES: hypothetical protein [Streptomyces]	[locus_tag=SCO7734] [db_xref=GeneID:1103172] [protein=hypothetical protein] [protein_id=NP_631772.1] [location=8569361..8569918] [gbkey=CDS]
1098811	702	9.99	25.43	1.34797487889769	2.55581241860465e-09	Up	8.06288e-10	SCO3374	NA	NA	NA	NA	WP_011028943.1//MULTISPECIES: hypothetical protein [Streptomyces]	[locus_tag=SCO3374] [db_xref=GeneID:1098811] [protein=hypothetical protein] [protein_id=NP_627582.1] [location=3739398..3740099] [gbkey=CDS]
1097132	1152	3.14	7.99	1.34743094403635	1.62635812006634e-05	Up	6.42404e-06	SCO1701	GO:0005886//plasma membrane	GO:0016627//oxidoreductase activity, acting on the CH-CH group of donors;GO:0050660//flavin adenine dinucleotide binding;GO:0003995//acyl-CoA dehydrogenase activity	NA	NA	WP_011027926.1//MULTISPECIES: acyl-CoA dehydrogenase [Streptomyces]	[locus_tag=SCO1701] [db_xref=GeneID:1097132] [protein=acyl-CoA dehydrogenase] [protein_id=NP_625975.1] [location=complement(1820559..1821710)] [gbkey=CDS]
1100854	330	209.98	533.57	1.34542563138133	6.30300275694444e-71	Up	7.13454e-72	SCO5414	GO:0016021//integral component of membrane	NA	NA	NA	WP_037666291.1//MULTISPECIES: DUF3817 domain-containing protein [Streptomyces]	[locus_tag=SCO5414] [db_xref=GeneID:1100854] [protein=hypothetical protein] [protein_id=NP_629553.1] [location=5883333..5883662] [gbkey=CDS]
1097331	777	11.99	30.46	1.34508428307307	4.14916262441315e-12	Up	1.15783e-12	SCO1897	NA	GO:0003677//DNA binding;GO:0003700//DNA binding transcription factor activity	NA	NA	WP_003976922.1//MULTISPECIES: DeoR/GlpR transcriptional regulator [Streptomyces]	[locus_tag=SCO1897] [db_xref=GeneID:1097331] [protein=transcriptional regulator] [protein_id=NP_626163.1] [location=2031485..2032261] [gbkey=CDS]
1096801	2886	154.92	392.92	1.34271219773017	0	Up	0	SCO1378	GO:0005960//glycine cleavage complex;GO:0005829//cytosol	GO:0016594//glycine binding;GO:0030170//pyridoxal phosphate binding;GO:0004375//glycine dehydrogenase (decarboxylating) activity	GO:0019464//glycine decarboxylation via glycine cleavage system	K00281//glycine dehydrogenase [EC:1.4.4.2]	WP_011027754.1//MULTISPECIES: aminomethyl-transferring glycine dehydrogenase [Streptomyces]	[locus_tag=SCO1378] [db_xref=GeneID:1096801] [protein=glycine dehydrogenase] [protein_id=NP_625662.1] [location=complement(1454780..1457665)] [gbkey=CDS]
1103053	873	33.92	85.92	1.34085782342221	3.06684221917808e-36	Up	4.98618e-37	SCO7615	NA	GO:0003677//DNA binding	NA	NA	WP_011031781.1//MULTISPECIES: helix-turn-helix domain-containing protein [Streptomyces]	[locus_tag=SCO7615] [db_xref=GeneID:1103053] [protein=DNA-binding protein] [protein_id=NP_631656.1] [location=8442864..8443736] [gbkey=CDS]
1097076	594	161.13	408.11	1.34073293434364	2.11279073178294e-109	Up	1.78534e-110	SCO1645	NA	GO:0004519//endonuclease activity	NA	NA	WP_011027898.1//MULTISPECIES: recombination endonuclease VII [Streptomyces]	[locus_tag=SCO1645] [db_xref=GeneID:1097076] [protein=hypothetical protein] [protein_id=NP_625920.1] [location=complement(1759272..1759865)] [gbkey=CDS]
1100042	969	24.42	61.85	1.34071039487633	1.96346886004351e-29	Up	3.54726e-30	SCO4602	GO:0016021//integral component of membrane;GO:0005886//plasma membrane	GO:0048038//quinone binding;GO:0016655//oxidoreductase activity, acting on NAD(P)H, quinone or similar compound as acceptor	GO:0009060//aerobic respiration	K00337//NADH-quinone oxidoreductase subunit H [EC:1.6.5.3]	WP_011029756.1//MULTISPECIES: NADH-quinone oxidoreductase subunit H [Streptomyces]	[locus_tag=SCO4602] [db_xref=GeneID:1100042] [protein=NADH dehydrogenase subunit NuoH2] [protein_id=NP_628764.1] [location=5026068..5027036] [gbkey=CDS]
1100258	1359	18.10	45.76	1.33809735480782	4.22309577481481e-31	Up	7.46912e-32	SCO4817	GO:0005737//cytoplasm	GO:0004674//protein serine/threonine kinase activity;GO:0005524//ATP binding;GO:0004672//protein kinase activity	GO:0035556//intracellular signal transduction	NA	WP_011029886.1//MULTISPECIES: protein kinase [Streptomyces]	[locus_tag=SCO4817] [db_xref=GeneID:1100258] [protein=Ser/Thr protein kinase] [protein_id=NP_628973.1] [location=complement(5247215..5248573)] [gbkey=CDS]
1102685	903	39.11	98.85	1.33770342988363	7.1189424489083e-43	Up	1.067888e-43	SCO7247	NA	NA	NA	NA	WP_003971898.1//MULTISPECIES: universal stress protein [Streptomyces]	[locus_tag=SCO7247] [db_xref=GeneID:1102685] [protein=hypothetical protein] [protein_id=NP_631303.1] [location=8056347..8057249] [gbkey=CDS]
1102773	2010	2.08	5.25	1.33573389441239	4.28908088381743e-06	Up	1.625052e-06	SCO7335	NA	GO:0004553//hydrolase activity, hydrolyzing O-glycosyl compounds;GO:0016758//transferase activity, transferring hexosyl groups	GO:0030979//alpha-glucan biosynthetic process	K16147//starch synthase (maltosyl-transferring) [EC:2.4.99.16]	CAA04606.1//pep1 [Streptomyces coelicolor A3(2)]	[locus_tag=SCO7335] [db_xref=GeneID:1102773] [protein=alpha-amylase] [protein_id=NP_631389.1] [location=complement(8148428..8150437)] [gbkey=CDS]
1098718	2136	2.91	7.34	1.33476090993493	8.05422050991501e-09	Up	2.60736e-09	SCO3284	NA	GO:0003824//catalytic activity;GO:0016791//phosphatase activity	NA	NA	WP_011028885.1//SpoIIE family protein phosphatase [Streptomyces coelicolor]	[locus_tag=SCO3284] [db_xref=GeneID:1098718] [protein=hypothetical protein] [protein_id=NP_733598.1] [location=3626633..3628768] [gbkey=CDS]
1102550	897	37.53	94.50	1.33227003910882	1.72478562446899e-40	Up	2.6596e-41	SCO7112	NA	GO:0003677//DNA binding;GO:0016987//sigma factor activity;GO:0003700//DNA binding transcription factor activity	GO:0006352//DNA-templated transcription, initiation	K03088//RNA polymerase sigma-70 factor, ECF subfamily	WP_003972031.1//MULTISPECIES: RNA polymerase sigma-70 factor [Streptomyces]	[locus_tag=SCO7112] [db_xref=GeneID:1102550] [protein=ECF family RNA polymerase sigma factor] [protein_id=NP_631173.1] [location=complement(7901360..7902256)] [gbkey=CDS]
1096837	1323	2.06	5.18	1.33030776050334	0.000247956599101527	Up	0.0001084668	SCO1411	GO:0016021//integral component of membrane;GO:0005886//plasma membrane	GO:0046943//carboxylic acid transmembrane transporter activity;GO:0022857//transmembrane transporter activity	GO:0046942//carboxylic acid transport	NA	WP_011027774.1//MULTISPECIES: MFS transporter [Streptomyces]	[locus_tag=SCO1411] [db_xref=GeneID:1096837] [protein=transmembrane transport protein] [protein_id=NP_625693.1] [location=1505261..1506583] [gbkey=CDS]
1100410	3504	11.77	29.55	1.32804381002645	2.21505315407262e-52	Up	2.95708e-53	SCO4969	NA	GO:0043531//ADP binding	NA	NA	WP_011029978.1//tetratricopeptide repeat protein [Streptomyces coelicolor]	[locus_tag=SCO4969] [db_xref=GeneID:1100410] [protein=regulatory protein] [protein_id=NP_629121.1] [location=complement(5402381..5405884)] [gbkey=CDS]
1095638	414	167.13	419.30	1.32701210835602	1.65385966948357e-72	Up	1.846048e-73	SCO0214	NA	NA	NA	NA	WP_003978653.1//MULTISPECIES: pyridoxamine 5'-phosphate oxidase family protein [Streptomyces]	[locus_tag=SCO0214] [db_xref=GeneID:1095638] [protein=hypothetical protein] [protein_id=NP_624547.1] [location=204387..204800] [gbkey=CDS]
1095885	930	23.60	59.17	1.32607903550081	1.39918439368999e-26	Up	2.67262e-27	SCO0462	GO:0005737//cytoplasm	GO:0008677//2-dehydropantoate 2-reductase activity	GO:0015940//pantothenate biosynthetic process	K00077//2-dehydropantoate 2-reductase [EC:1.1.1.169]	WP_011027134.1//MULTISPECIES: 2-dehydropantoate 2-reductase [Streptomyces]	[locus_tag=SCO0462] [db_xref=GeneID:1095885] [protein=oxidoreductase] [protein_id=NP_624781.1] [location=complement(483338..484267)] [gbkey=CDS]
1097457	858	6.75	16.90	1.32406383923135	1.00700828854962e-07	Up	3.45652e-08	SCO2023	GO:0016021//integral component of membrane	GO:0004252//serine-type endopeptidase activity	NA	NA	WP_106517118.1//MULTISPECIES: rhomboid family intramembrane serine protease [Streptomyces]	[locus_tag=SCO2023] [db_xref=GeneID:1097457] [protein=hypothetical protein] [frame=2] [partial=5'] [protein_id=NP_733555.1] [location=<2168433..2169291] [gbkey=CDS]
1096630	1215	7.01	17.55	1.3239846811813	3.8587237901846e-11	Up	1.122786e-11	SCO1207	NA	GO:0016705//oxidoreductase activity, acting on paired donors, with incorporation or reduction of molecular oxygen;GO:0020037//heme binding;GO:0005506//iron ion binding;GO:0004497//monooxygenase activity	GO:0042440//pigment metabolic process;GO:0055114//oxidation-reduction process	K13074//biflaviolin synthase [EC:1.14.21.7]	WP_003977624.1//MULTISPECIES: cytochrome P450 [Streptomyces]	[locus_tag=SCO1207] [db_xref=GeneID:1096630] [protein=cytochrome P450] [protein_id=NP_625496.1] [location=1278746..1279960] [gbkey=CDS]
1095722	864	161.42	404.10	1.32389301136145	4.65684004651163e-161	Up	2.88574e-162	SCO0298	NA	GO:0003677//DNA binding;GO:0003700//DNA binding transcription factor activity	NA	NA	EOY44970.1//hypothetical protein SLI_0251 [Streptomyces lividans 1326]	[locus_tag=SCO0298] [db_xref=GeneID:1095722] [protein=LysR family transcriptional regulator] [protein_id=NP_624626.1] [location=complement(292656..293519)] [gbkey=CDS]
1096039	2376	43.38	108.46	1.32206111734293	2.66197237088388e-126	Up	2.01226e-127	SCO0616	NA	GO:0004553//hydrolase activity, hydrolyzing O-glycosyl compounds;GO:0030246//carbohydrate binding;GO:0016787//hydrolase activity;GO:0016798//hydrolase activity, acting on glycosyl bonds	GO:0005975//carbohydrate metabolic process	NA	WP_011027248.1//MULTISPECIES: glycoside hydrolase family 65 protein [Streptomyces]	[locus_tag=SCO0616] [db_xref=GeneID:1096039] [protein=hypothetical protein] [protein_id=NP_624928.1] [location=complement(653947..656322)] [gbkey=CDS]
1095813	1233	170.91	427.22	1.32174237530478	7.13174420869565e-249	Up	3.22344e-250	SCO0390	GO:0016021//integral component of membrane	GO:0016874//ligase activity	NA	NA	WP_011027079.1//MULTISPECIES: membrane protein [Streptomyces]	[locus_tag=SCO0390] [db_xref=GeneID:1095813] [protein=hypothetical protein] [protein_id=NP_624712.1] [location=410774..412006] [gbkey=CDS]
1101942	720	14.11	35.25	1.32090526957625	1.84371843714286e-12	Up	5.07246e-13	SCO6503	NA	NA	NA	NA	WP_011030970.1//MULTISPECIES: hypothetical protein [Streptomyces]	[locus_tag=SCO6503] [db_xref=GeneID:1101942] [protein=hypothetical protein] [protein_id=NP_630585.1] [location=7195763..7196482] [gbkey=CDS]
1100133	648	437.84	1093.64	1.3206622489764	0	Up	0	SCO4692	NA	NA	NA	NA	EOY49673.1//hypothetical protein SLI_4965 [Streptomyces lividans 1326]	[locus_tag=SCO4692] [db_xref=GeneID:1100133] [protein=hypothetical protein] [protein_id=NP_628851.1] [location=5118613..5119260] [gbkey=CDS]
1095619	687	99.00	247.26	1.32052843914732	1.10465559828851e-76	Up	1.183818e-77	SCO0195	NA	NA	NA	NA	WP_011026918.1//MULTISPECIES: DUF4397 domain-containing protein [Streptomyces]	[locus_tag=SCO0195] [db_xref=GeneID:1095619] [protein=lipoprotein] [protein_id=NP_624530.1] [location=185675..186361] [gbkey=CDS]
1101699	1041	11.00	27.47	1.32035338666383	2.25563943778802e-14	Up	5.77134e-15	SCO6258	GO:0016021//integral component of membrane;GO:0005886//plasma membrane	GO:0022857//transmembrane transporter activity	NA	K02057//simple sugar transport system permease protein	WP_031084406.1//MULTISPECIES: ABC transporter permease [Streptomyces]	[locus_tag=SCO6258] [db_xref=GeneID:1101699] [protein=sugar ABC transporter permease] [protein_id=NP_630358.1] [location=6880298..6881338] [gbkey=CDS]
1100446	612	74.31	185.48	1.31963535740701	8.67674859173871e-51	Up	1.183348e-51	SCO5005	NA	NA	NA	K02279//pilus assembly protein CpaB	WP_011029998.1//Flp pilus assembly protein CpaB [Streptomyces coelicolor]	[locus_tag=SCO5005] [db_xref=GeneID:1100446] [protein=hypothetical protein] [protein_id=NP_629157.1] [location=5443213..5443824] [gbkey=CDS]
1095445	948	14.54	36.29	1.31954478755974	4.86684934320175e-17	Up	1.162994e-17	SCO0004	NA	GO:0004519//endonuclease activity	NA	NA	WP_011026767.1//TnsA-like heteromeric transposase endonuclease subunit [Streptomyces coelicolor]	[locus_tag=SCO0004] [db_xref=GeneID:1095445] [protein=hypothetical protein] [protein_id=NP_631871.1] [location=6226..7173] [gbkey=CDS]
1103281	948	14.54	36.29	1.31954478755974	4.86418257643836e-17	Up	1.162994e-17	SCO7843	NA	GO:0004519//endonuclease activity	NA	NA	WP_011026767.1//TnsA-like heteromeric transposase endonuclease subunit [Streptomyces coelicolor]	[locus_tag=SCO7843] [db_xref=GeneID:1103281] [protein=hypothetical protein] [protein_id=NP_733756.1] [location=complement(8660335..8661282)] [gbkey=CDS]
1101204	867	18.24	45.51	1.31907785680345	4.16105529371033e-19	Up	9.44728e-20	SCO5762	NA	GO:0043565//sequence-specific DNA binding;GO:0003700//DNA binding transcription factor activity	NA	NA	WP_011030439.1//MULTISPECIES: AraC family transcriptional regulator [Streptomyces]	[locus_tag=SCO5762] [db_xref=GeneID:1101204] [protein=AraC family transcription regulator] [protein_id=NP_629887.1] [location=6301456..6302322] [gbkey=CDS]
1096811	2496	145.06	361.32	1.31662735987635	0	Up	0	SCO1388	NA	GO:0016779//nucleotidyltransferase activity;GO:0016740//transferase activity;GO:0016868//intramolecular transferase activity, phosphotransferases	GO:0009058//biosynthetic process;GO:0005975//carbohydrate metabolic process	K16881//mannose-1-phosphate guanylyltransferase / phosphomannomutase [EC:2.7.7.13 5.4.2.8]	WP_011027759.1//MULTISPECIES: NTP transferase domain-containing protein [Streptomyces]	[locus_tag=SCO1388] [db_xref=GeneID:1096811] [protein=mannose-1-phosphate guanyltransferase] [protein_id=NP_625671.1] [location=complement(1465266..1467761)] [gbkey=CDS]
1097980	1023	23.71	59.04	1.31619705857839	5.72090336252692e-29	Up	1.044048e-29	SCO2546	NA	GO:0008270//zinc ion binding;GO:0000034//adenine deaminase activity	GO:0043103//hypoxanthine salvage;GO:0006146//adenine catabolic process;GO:0009117//nucleotide metabolic process	K01488//adenosine deaminase [EC:3.5.4.4]	WP_011028421.1//adenosine deaminase [Streptomyces coelicolor]	[locus_tag=SCO2546] [db_xref=GeneID:1097980] [protein=adenosine deaminase] [protein_id=NP_626784.1] [location=complement(2745002..2746024)] [gbkey=CDS]
1100048	1548	38.08	94.76	1.31524471993229	1.51784444833142e-70	Up	1.728032e-71	SCO4608	GO:0016021//integral component of membrane;GO:0005886//plasma membrane	GO:0048038//quinone binding;GO:0008137//NADH dehydrogenase (ubiquinone) activity	GO:0042773//ATP synthesis coupled electron transport	K00343//NADH-quinone oxidoreductase subunit N [EC:1.6.5.3]	WP_011029760.1//MULTISPECIES: NADH-quinone oxidoreductase subunit N [Streptomyces]	[locus_tag=SCO4608] [db_xref=GeneID:1100048] [protein=NADH dehydrogenase subunit NuoN2] [protein_id=NP_628770.1] [location=5032210..5033757] [gbkey=CDS]
1095812	1536	170.82	424.62	1.31369542621835	0	Up	0	SCO0389	NA	GO:0016829//lyase activity	NA	NA	WP_011027078.1//MULTISPECIES: lipoprotein [Streptomyces]	[locus_tag=SCO0389] [db_xref=GeneID:1095812] [protein=lipoprotein] [protein_id=NP_624711.1] [location=409237..410772] [gbkey=CDS]
1097656	693	10.95	27.21	1.31320608676114	2.0061590075188e-09	Up	6.29208e-10	SCO2223	NA	GO:0003677//DNA binding;GO:0000976//transcription regulatory region sequence-specific DNA binding;GO:0003700//DNA binding transcription factor activity	GO:0006355//regulation of transcription, DNA-templated	NA	WP_003976592.1//MULTISPECIES: TetR/AcrR family transcriptional regulator [Streptomyces]	[locus_tag=SCO2223] [db_xref=GeneID:1097656] [protein=TetR family transcriptional regulator] [protein_id=NP_626474.1] [location=2387313..2388005] [gbkey=CDS]
1102201	1437	73.37	182.03	1.3109140474291	1.00608921567291e-123	Up	7.73712e-125	SCO6762	NA	GO:0016491//oxidoreductase activity	NA	NA	WP_011031164.1//MULTISPECIES: FAD-dependent oxidoreductase [Streptomyces]	[locus_tag=SCO6762] [db_xref=GeneID:1102201] [protein=phytoene dehydrogenase] [protein_id=NP_630834.1] [location=7518030..7519466] [gbkey=CDS]
1096271	1002	21.04	52.18	1.31036223952515	5.06182903866667e-25	Up	9.94726e-26	SCO0848	NA	GO:0102523//2-chloroacrylate reductase activity;GO:0016491//oxidoreductase activity	NA	NA	WP_011027388.1//MULTISPECIES: zinc-binding dehydrogenase [Streptomyces]	[locus_tag=SCO0848] [db_xref=GeneID:1096271] [protein=oxidoreductase] [protein_id=NP_625148.1] [location=complement(894818..895819)] [gbkey=CDS]
1098804	588	38.93	96.49	1.30949708787199	1.66458904569892e-25	Up	3.245e-26	SCO3367	NA	GO:0003677//DNA binding	NA	NA	WP_003975467.1//MULTISPECIES: TetR/AcrR family transcriptional regulator [Streptomyces]	[locus_tag=SCO3367] [db_xref=GeneID:1098804] [protein=TetR family transcriptional regulator] [protein_id=NP_627575.1] [location=3725598..3726185] [gbkey=CDS]
1101077	888	17.03	42.18	1.30848066011515	5.14607453589599e-18	Up	1.192638e-18	SCO5638	GO:0016021//integral component of membrane	NA	NA	NA	WP_011030354.1//MULTISPECIES: DUF4231 domain-containing protein [Streptomyces]	[locus_tag=SCO5638] [db_xref=GeneID:1101077] [protein=hypothetical protein] [protein_id=NP_629768.1] [location=complement(6137881..6138768)] [gbkey=CDS]
1095666	444	66.96	165.81	1.30815958538497	3.64034688213491e-31	Up	6.43368e-32	SCO0242	NA	GO:0016829//lyase activity;GO:0051213//dioxygenase activity	NA	NA	WP_011026951.1//MULTISPECIES: VOC family protein [Streptomyces]	[locus_tag=SCO0242] [db_xref=GeneID:1095666] [protein=hypothetical protein] [protein_id=NP_624574.1] [location=231022..231465] [gbkey=CDS]
1097635	915	37.36	92.50	1.30795891058138	2.16628887102178e-39	Up	3.38864e-40	SCO2202	GO:0016021//integral component of membrane;GO:0005886//plasma membrane	GO:0004222//metalloendopeptidase activity;GO:0008270//zinc ion binding	NA	K03799//heat shock protein HtpX [EC:3.4.24.-]	WP_003976613.1//MULTISPECIES: zinc metalloprotease HtpX [Streptomyces]	[locus_tag=SCO2202] [db_xref=GeneID:1097635] [protein=heat shock protein HtpX] [protein_id=NP_626454.1] [location=2368178..2369092] [gbkey=CDS]
1096047	1005	5.71	14.12	1.30617743790834	1.49743062329803e-07	Up	5.18696e-08	SCO0624	NA	NA	NA	NA	WP_011027255.1//MULTISPECIES: twin-arginine translocation signal domain-containing protein [Streptomyces]	[locus_tag=SCO0624] [db_xref=GeneID:1096047] [protein=hypothetical protein] [protein_id=NP_624935.1] [location=complement(664769..665773)] [gbkey=CDS]
1097155	1653	14.04	34.68	1.30456096291727	5.26595179407616e-28	Up	9.78268e-29	SCO1724	NA	GO:0004674//protein serine/threonine kinase activity;GO:0005524//ATP binding	NA	NA	WP_011027941.1//MULTISPECIES: serine/threonine protein kinase [Streptomyces]	[locus_tag=SCO1724] [db_xref=GeneID:1097155] [protein=Ser/Thr protein kinase] [protein_id=NP_625997.1] [location=1843788..1845440] [gbkey=CDS]
1102719	654	12.01	29.66	1.304282446749	1.67273114465409e-09	Up	5.2266e-10	SCO7281	GO:0005737//cytoplasm;GO:0009368//endopeptidase Clp complex	GO:0004252//serine-type endopeptidase activity;GO:0051117//ATPase binding;GO:0004176//ATP-dependent peptidase activity	GO:0006515//protein quality control for misfolded or incompletely synthesized proteins	K01358//ATP-dependent Clp protease, protease subunit [EC:3.4.21.92]	WP_003971862.1//MULTISPECIES: ATP-dependent Clp protease proteolytic subunit [Streptomyces]	[locus_tag=SCO7281] [db_xref=GeneID:1102719] [protein=ATP-dependent Clp protease proteolytic subunit] [protein_id=NP_631337.1] [location=complement(8087624..8088277)] [gbkey=CDS]
1098647	603	18.26	45.01	1.30155879940133	1.06990802301055e-12	Up	2.92392e-13	SCO3213	NA	GO:0046820//4-amino-4-deoxychorismate synthase activity;GO:0004049//anthranilate synthase activity	GO:0006541//glutamine metabolic process;GO:0000162//tryptophan biosynthetic process	K01658//anthranilate synthase component II [EC:4.1.3.27]	WP_003975605.1//MULTISPECIES: aminodeoxychorismate/anthranilate synthase component II [Streptomyces]	[locus_tag=SCO3213] [db_xref=GeneID:1098647] [protein=anthranilate synthase component II] [protein_id=NP_627427.1] [location=complement(3522697..3523299)] [gbkey=CDS]
1102850	1803	8.06	19.85	1.30028726350235	6.8559915794814e-18	Up	1.593414e-18	SCO7412	NA	GO:0000287//magnesium ion binding;GO:0003824//catalytic activity;GO:0030976//thiamine pyrophosphate binding	NA	K00156//pyruvate dehydrogenase (quinone) [EC:1.2.5.1]	WP_011031645.1//MULTISPECIES: thiamine pyrophosphate-requiring protein [Streptomyces]	[locus_tag=SCO7412] [db_xref=GeneID:1102850] [protein=thiamine pyrophosphate protein] [protein_id=NP_631461.1] [location=8227072..8228874] [gbkey=CDS]
1095781	1143	10.64	26.18	1.29896694644405	9.89635043478261e-15	Up	2.50488e-15	SCO0358	NA	GO:0016829//lyase activity;GO:0046872//metal ion binding	NA	K20023//L-talarate/galactarate dehydratase [EC:4.2.1.156 4.2.1.42]	WP_011027050.1//MULTISPECIES: mandelate racemase/muconate lactonizing enzyme family protein [Streptomyces]	[locus_tag=SCO0358] [db_xref=GeneID:1095781] [protein=racemase] [protein_id=NP_624681.1] [location=362635..363777] [gbkey=CDS]
1096167	366	13.72	33.75	1.29860702065274	7.8453536416185e-06	Up	3.02282e-06	SCO0744	NA	NA	NA	NA	WP_003978117.1//MULTISPECIES: nuclear transport factor 2 family protein [Streptomyces]	[locus_tag=SCO0744] [db_xref=GeneID:1096167] [protein=hypothetical protein] [protein_id=NP_625047.1] [location=786591..786956] [gbkey=CDS]
1097892	519	66.94	164.66	1.29854967506321	1.27984907119741e-36	Up	2.07244e-37	SCO2458	NA	NA	NA	NA	WP_003976346.1//MULTISPECIES: DUF2617 family protein [Streptomyces]	[locus_tag=SCO2458] [db_xref=GeneID:1097892] [protein=hypothetical protein] [protein_id=NP_626701.1] [location=complement(2644903..2645421)] [gbkey=CDS]
1097235	633	15.51	38.15	1.2984843706858	1.88216244332724e-11	Up	5.39522e-12	SCO1801	NA	GO:0003677//DNA binding	GO:0000160//phosphorelay signal transduction system;GO:0006355//regulation of transcription, DNA-templated	NA	WP_003977021.1//MULTISPECIES: response regulator transcription factor [Streptomyces]	[locus_tag=SCO1801] [db_xref=GeneID:1097235] [protein=two component response regulator] [protein_id=NP_626071.1] [location=complement(1929011..1929643)] [gbkey=CDS]
1100909	1368	21.13	51.96	1.29810866351294	7.84003480216383e-34	Up	1.329098e-34	SCO5469	NA	GO:0003941//L-serine ammonia-lyase activity;GO:0046872//metal ion binding;GO:0051539//4 iron, 4 sulfur cluster binding	GO:0006094//gluconeogenesis	K01752//L-serine dehydratase [EC:4.3.1.17]	WP_011030269.1//MULTISPECIES: L-serine ammonia-lyase [Streptomyces]	[locus_tag=SCO5469] [db_xref=GeneID:1100909] [protein=L-serine dehydratase] [protein_id=NP_629605.1] [location=complement(5954478..5955845)] [gbkey=CDS]
1102716	888	47.21	116.00	1.2969604172983	6.13206886980609e-47	Up	8.70042e-48	SCO7278	NA	GO:0003677//DNA binding;GO:0016987//sigma factor activity;GO:0003700//DNA binding transcription factor activity	GO:0006355//regulation of transcription, DNA-templated;GO:0006352//DNA-templated transcription, initiation	K03090//RNA polymerase sigma-B factor	WP_003971865.1//MULTISPECIES: RNA polymerase sigma factor SigF [Streptomyces]	[locus_tag=SCO7278] [db_xref=GeneID:1102716] [protein=RNA polymerase sigma factor] [protein_id=NP_631334.1] [location=complement(8085400..8086287)] [gbkey=CDS]
1097634	372	13.14	32.27	1.29622830216461	1.04803200269724e-05	Up	4.0724e-06	SCO2201	NA	NA	NA	NA	WP_003976614.1//MULTISPECIES: helix-turn-helix transcriptional regulator [Streptomyces]	[locus_tag=SCO2201] [db_xref=GeneID:1097634] [protein=hypothetical protein] [protein_id=NP_626453.1] [location=2367728..2368099] [gbkey=CDS]
1100498	1383	8.25	20.26	1.29616814966796	5.5062909264854e-14	Up	1.43266e-14	SCO5057	GO:0016020//membrane;GO:0016021//integral component of membrane	GO:0022857//transmembrane transporter activity	NA	NA	WP_003973921.1//MULTISPECIES: APC family permease [Streptomyces]	[locus_tag=SCO5057] [db_xref=GeneID:1100498] [protein=amino acid permease] [protein_id=NP_629209.1] [location=complement(5496474..5497856)] [gbkey=CDS]
1095844	660	6.72	16.50	1.29593288635442	9.48610125211506e-06	Up	3.6724e-06	SCO0421	NA	GO:0003677//DNA binding	GO:0000160//phosphorelay signal transduction system;GO:0006355//regulation of transcription, DNA-templated	NA	WP_003978444.1//MULTISPECIES: response regulator transcription factor [Streptomyces]	[locus_tag=SCO0421] [db_xref=GeneID:1095844] [protein=two-component response regulator] [protein_id=NP_624742.1] [location=complement(438329..438988)] [gbkey=CDS]
1098880	1365	14.33	35.18	1.29571687320982	3.79385785650794e-23	Up	7.82828e-24	SCO3443	NA	GO:0016152//mercury (II) reductase activity;GO:0050660//flavin adenine dinucleotide binding;GO:0016491//oxidoreductase activity	GO:0045454//cell redox homeostasis	NA	TDY70097.1//pyruvate/2-oxoglutarate dehydrogenase complex dihydrolipoamide dehydrogenase (E3) component [Streptomyces coelicolor]	[locus_tag=SCO3443] [db_xref=GeneID:1098880] [protein=pyridine nucleotide-disulfide oxidoreductase] [protein_id=NP_627648.1] [location=complement(3804673..3806037)] [gbkey=CDS]
1101677	876	6.86	16.84	1.29561165689358	1.24378852823039e-07	Up	4.30022e-08	SCO6236	NA	GO:0003677//DNA binding	NA	NA	WP_134111896.1//MULTISPECIES: helix-turn-helix transcriptional regulator [Streptomyces]	[locus_tag=SCO6236] [db_xref=GeneID:1101677] [protein=DNA-binding protein] [protein_id=NP_733694.1] [location=complement(6859900..6860775)] [gbkey=CDS]
1096016	828	27.66	67.90	1.2956104179816	6.53514085230352e-26	Up	1.263706e-26	SCO0593	NA	NA	NA	NA	WP_011027229.1//MULTISPECIES: hypothetical protein [Streptomyces]	[locus_tag=SCO0593] [db_xref=GeneID:1096016] [protein=hypothetical protein] [protein_id=NP_624905.1] [location=complement(634879..635706)] [gbkey=CDS]
1097072	1218	13.36	32.79	1.29533589391901	2.70946677235772e-19	Up	6.11254e-20	SCO1641	GO:0016021//integral component of membrane	GO:0022857//transmembrane transporter activity	NA	NA	WP_030870809.1//MULTISPECIES: MFS transporter [Streptomyces]	[locus_tag=SCO1641] [db_xref=GeneID:1097072] [protein=transporter] [protein_id=NP_625916.1] [location=complement(1755261..1756478)] [gbkey=CDS]
1098133	273	56.22	137.90	1.294467098021	2.93118104285714e-14	Up	7.52668e-15	SCO2699	GO:0009986//cell surface;GO:0005618//cell wall;GO:0005576//extracellular region	NA	GO:0007155//cell adhesion	NA	EFD69189.1//predicted protein [Streptomyces lividans TK24]	[locus_tag=SCO2699] [db_xref=GeneID:1098133] [protein=small membrane protein] [protein_id=NP_626933.1] [location=2943092..2943364] [gbkey=CDS]
1101123	714	6.01	14.74	1.29429962838388	1.26778494899329e-05	Up	4.94956e-06	SCO5684	NA	GO:0003677//DNA binding	GO:0000160//phosphorelay signal transduction system;GO:0006355//regulation of transcription, DNA-templated	NA	WP_011030389.1//MULTISPECIES: response regulator transcription factor [Streptomyces]	[locus_tag=SCO5684] [db_xref=GeneID:1101123] [protein=two-component system response regulator] [protein_id=NP_629812.1] [location=6187781..6188494] [gbkey=CDS]
1100519	846	97.58	239.05	1.29265501730903	3.79417373533424e-90	Up	3.64356e-91	SCO5078	NA	NA	NA	NA	WP_011030041.1//MULTISPECIES: hypothetical protein [Streptomyces]	[locus_tag=SCO5078] [db_xref=GeneID:1100519] [protein=hypothetical protein] [protein_id=NP_629228.1] [location=5519987..5520832] [gbkey=CDS]
1102678	2238	14.72	36.05	1.29222158807117	7.04018092589509e-39	Up	1.107724e-39	SCO7240	NA	GO:0004674//protein serine/threonine kinase activity;GO:0005524//ATP binding;GO:0004672//protein kinase activity	NA	K12132//eukaryotic-like serine/threonine-protein kinase [EC:2.7.11.1]	WP_011031533.1//MULTISPECIES: serine/threonine protein kinase [Streptomyces]	[locus_tag=SCO7240] [db_xref=GeneID:1102678] [protein=Ser/Thr protein kinase] [protein_id=NP_631296.1] [location=8047425..8049662] [gbkey=CDS]
1097961	696	102.17	250.21	1.29216780761167	4.45366537059538e-76	Up	4.802e-77	SCO2527	NA	NA	NA	NA	WP_167307556.1//TerB family tellurite resistance protein [Streptomyces tendae]	[locus_tag=SCO2527] [db_xref=GeneID:1097961] [protein=hypothetical protein] [protein_id=NP_626767.1] [location=complement(2724600..2725295)] [gbkey=CDS]
1101753	648	224.72	549.34	1.28957081543911	2.31917956489796e-152	Up	1.488796e-153	SCO6312	NA	GO:0003677//DNA binding;GO:0000976//transcription regulatory region sequence-specific DNA binding;GO:0003700//DNA binding transcription factor activity	GO:0006355//regulation of transcription, DNA-templated	NA	WP_003972614.1//MULTISPECIES: TetR/AcrR family transcriptional regulator [Streptomyces]	[locus_tag=SCO6312] [db_xref=GeneID:1101753] [protein=transcriptional regulator] [protein_id=NP_630409.1] [location=complement(6972028..6972675)] [gbkey=CDS]
1101330	1008	36.67	89.62	1.28922046044084	2.18323388537211e-41	Up	3.34364e-42	SCO5888	GO:0005737//cytoplasm	GO:0033818//beta-ketoacyl-acyl-carrier-protein synthase III activity;GO:0004315//3-oxoacyl-[acyl-carrier-protein] synthase activity	GO:0006631//fatty acid metabolic process;GO:0006633//fatty acid biosynthetic process	K00648//3-oxoacyl-[acyl-carrier-protein] synthase III [EC:2.3.1.180];K21788//dodecanoy-ACP synthase	WP_011030514.1//MULTISPECIES: ketoacyl-ACP synthase III [Streptomyces]	[locus_tag=SCO5888] [db_xref=GeneID:1101330] [protein=3-oxoacyl-ACP synthase III] [protein_id=NP_630009.1] [location=6444587..6445594] [gbkey=CDS]
1101446	3807	28.58	69.83	1.28884105628842	9.51782093055555e-127	Up	7.18232e-128	SCO6004	GO:0005829//cytosol	GO:0030246//carbohydrate binding;GO:0016787//hydrolase activity;GO:0000224//peptide-N4-(N-acetyl-beta-glucosaminyl)asparagine amidase activity;GO:0003824//catalytic activity	GO:0006516//glycoprotein catabolic process;GO:0006515//protein quality control for misfolded or incompletely synthesized proteins;GO:0006517//protein deglycosylation	NA	WP_003972918.1//MULTISPECIES: glycoside hydrolase family 92 protein [Streptomyces]	[locus_tag=SCO6004] [db_xref=GeneID:1101446] [protein=ATP/GTP binding protein] [protein_id=NP_733682.1] [location=complement(6580256..6584062)] [gbkey=CDS]
1101855	1023	38.69	94.49	1.28820092633254	3.39726480786416e-44	Up	4.9804e-45	SCO6416	NA	GO:0016705//oxidoreductase activity, acting on paired donors, with incorporation or reduction of molecular oxygen;GO:0052749//glucose-6-phosphate dehydrogenase (coenzyme F420) activity	NA	NA	WP_011030901.1//MULTISPECIES: TIGR03842 family LLM class F420-dependent oxidoreductase [Streptomyces]	[locus_tag=SCO6416] [db_xref=GeneID:1101855] [protein=oxidoreductase] [protein_id=NP_630502.1] [location=7083950..7084972] [gbkey=CDS]
1102345	1590	13.05	31.84	1.2867905290864	2.67897401303781e-24	Up	5.38392e-25	SCO6906	NA	NA	NA	NA	WP_011031291.1//DUF4935 domain-containing protein [Streptomyces coelicolor]	[locus_tag=SCO6906] [db_xref=GeneID:1102345] [protein=hypothetical protein] [protein_id=NP_630975.1] [location=complement(7669618..7671207)] [gbkey=CDS]
1100034	1059	427.77	1043.66	1.28674457886376	0	Up	0	SCO4594	NA	GO:0003824//catalytic activity;GO:0030976//thiamine pyrophosphate binding;GO:0016491//oxidoreductase activity	NA	K00175//2-oxoglutarate/2-oxoacid ferredoxin oxidoreductase subunit beta [EC:1.2.7.3 1.2.7.11]	WP_011029750.1//MULTISPECIES: 2-oxoacid:ferredoxin oxidoreductase subunit beta [Streptomyces]	[locus_tag=SCO4594] [db_xref=GeneID:1100034] [protein=2-oxoglutarate ferredoxin oxidoreductase subunit beta] [protein_id=NP_628756.1] [location=complement(5016376..5017434)] [gbkey=CDS]
1096676	783	9.03	22.03	1.28667160222003	1.37871214673046e-08	Up	4.53008e-09	SCO1253	NA	GO:0016787//hydrolase activity	NA	NA	WP_003977577.1//MULTISPECIES: SGNH/GDSL hydrolase family protein [Streptomyces]	[locus_tag=SCO1253] [db_xref=GeneID:1096676] [protein=hypothetical protein] [protein_id=NP_625541.1] [location=1324336..1325118] [gbkey=CDS]
1096955	1656	570.23	1390.30	1.28578037530612	0	Up	0	SCO1529	GO:0016021//integral component of membrane	NA	NA	NA	WP_011027832.1//MULTISPECIES: hypothetical protein [Streptomyces]	[locus_tag=SCO1529] [db_xref=GeneID:1096955] [protein=hypothetical protein] [protein_id=NP_625808.1] [location=1634572..1636227] [gbkey=CDS]
1102247	363	20.28	49.42	1.28503735832544	7.10806179150579e-08	Up	2.41188e-08	SCO6808	NA	GO:0003700//DNA binding transcription factor activity	GO:0006355//regulation of transcription, DNA-templated	K03892//ArsR family transcriptional regulator, arsenate/arsenite/antimonite-responsive transcriptional repressor	WP_011031196.1//MULTISPECIES: winged helix-turn-helix transcriptional regulator [Streptomyces]	[locus_tag=SCO6808] [db_xref=GeneID:1102247] [protein=transcription regulator ArsR] [protein_id=NP_630880.1] [location=complement(7570606..7570968)] [gbkey=CDS]
1101961	1443	27.96	68.05	1.28323080101592	1.21314643007246e-45	Up	1.754636e-46	SCO6522	NA	GO:0008483//transaminase activity;GO:0003824//catalytic activity;GO:0030170//pyridoxal phosphate binding	GO:0009058//biosynthetic process	NA	WP_011030984.1//aminotransferase class I/II-fold pyridoxal phosphate-dependent enzyme [Streptomyces coelicolor]	[locus_tag=SCO6522] [db_xref=GeneID:1101961] [protein=hypothetical protein] [protein_id=NP_630603.1] [location=7212047..7213489] [gbkey=CDS]
1098380	294	40.88	99.48	1.28301131127929	1.90671642922374e-11	Up	5.4706e-12	SCO2947	NA	NA	NA	NA	WP_003975863.1//MULTISPECIES: DUF3039 domain-containing protein [Streptomyces]	[locus_tag=SCO2947] [db_xref=GeneID:1098380] [protein=hypothetical protein] [protein_id=NP_627171.1] [location=complement(3203751..3204044)] [gbkey=CDS]
1101341	888	31.55	76.76	1.28271470632547	6.58486235276753e-31	Up	1.168936e-31	SCO5899	NA	GO:0016746//transferase activity, transferring acyl groups	NA	NA	EFD66189.1//acyltransferase [Streptomyces lividans TK24]	[locus_tag=SCO5899] [db_xref=GeneID:1101341] [protein=hypothetical protein] [protein_id=NP_630019.1] [location=6464371..6465258] [gbkey=CDS]
1097935	897	48.44	117.81	1.28219123369322	2.51014032037037e-47	Up	3.55162e-48	SCO2501	NA	GO:0003677//DNA binding	NA	NA	WP_003976301.1//MULTISPECIES: helix-turn-helix domain-containing protein [Streptomyces]	[locus_tag=SCO2501] [db_xref=GeneID:1097935] [protein=DNA-binding protein] [protein_id=NP_626741.1] [location=complement(2698679..2699575)] [gbkey=CDS]
1100026	930	111.22	270.34	1.28135874920356	3.08659287244094e-111	Up	2.56778e-112	SCO4586	GO:0016021//integral component of membrane	NA	NA	K01992//ABC-2 type transport system permease protein	WP_030867471.1//MULTISPECIES: ABC transporter permease [Streptomyces]	[locus_tag=SCO4586] [db_xref=GeneID:1100026] [protein=ABC transporter] [protein_id=NP_628748.1] [location=5008487..5009416] [gbkey=CDS]
1098658	954	38.52	93.62	1.28120906186849	2.44155174597798e-40	Up	3.77764e-41	SCO3224	NA	GO:0005524//ATP binding;GO:0016887//ATPase activity	NA	K01990//ABC-2 type transport system ATP-binding protein	WP_003975592.1//MULTISPECIES: ATP-binding cassette domain-containing protein [Streptomyces]	[locus_tag=SCO3224] [db_xref=GeneID:1098658] [protein=ABC transporter ATP-binding protein] [protein_id=NP_627438.1] [location=complement(3535855..3536808)] [gbkey=CDS]
1099741	840	57.13	138.81	1.2807910697025	1.15007416899225e-51	Up	1.554928e-52	SCO4301	NA	GO:0003677//DNA binding	NA	NA	WP_011029566.1//MULTISPECIES: helix-turn-helix transcriptional regulator [Streptomyces]	[locus_tag=SCO4301] [db_xref=GeneID:1099741] [protein=DNA-binding protein] [protein_id=NP_628473.1] [location=complement(4716256..4717095)] [gbkey=CDS]
1096660	285	14.91	36.22	1.28050628866673	0.000116466681151346	Up	4.92996e-05	SCO1237	NA	NA	NA	NA	WP_003977594.1//MULTISPECIES: type II toxin-antitoxin system Phd/YefM family antitoxin [Streptomyces]	[locus_tag=SCO1237] [db_xref=GeneID:1096660] [protein=hypothetical protein] [protein_id=NP_625525.1] [location=complement(1310820..1311104)] [gbkey=CDS]
1099868	1524	11.72	28.46	1.27996309210423	8.90166954224086e-21	Up	1.946402e-21	SCO4428	NA	GO:0004534//5'-3' exoribonuclease activity;GO:0016787//hydrolase activity;GO:0003824//catalytic activity;GO:0035312//5'-3' exodeoxyribonuclease activity	NA	NA	WP_011029647.1//MULTISPECIES: CehA/McbA family metallohydrolase [Streptomyces]	[locus_tag=SCO4428] [db_xref=GeneID:1099868] [protein=hypothetical protein] [protein_id=NP_628595.1] [location=complement(4846352..4847875)] [gbkey=CDS]
1099906	489	40.10	97.28	1.2785409921013	3.46149775147929e-20	Up	7.664e-21	SCO4466	NA	NA	NA	NA	TDY77478.1//hypothetical protein C7986_11597 [Streptomyces coelicolor]	[locus_tag=SCO4466] [db_xref=GeneID:1099906] [protein=hypothetical protein] [protein_id=NP_628632.1] [location=complement(4885528..4886016)] [gbkey=CDS]
1101851	1284	37.52	90.95	1.27741381002347	2.54893640159046e-53	Up	3.3594e-54	SCO6412	NA	GO:0003992//N2-acetyl-L-ornithine:2-oxoglutarate 5-aminotransferase activity;GO:0008483//transaminase activity;GO:0030170//pyridoxal phosphate binding	NA	K00823//4-aminobutyrate aminotransferase [EC:2.6.1.19]	WP_011030898.1//MULTISPECIES: aspartate aminotransferase family protein [Streptomyces]	[locus_tag=SCO6412] [db_xref=GeneID:1101851] [protein=aminotransferase] [protein_id=NP_733700.1] [location=7078585..7079868] [gbkey=CDS]
1098104	975	20.52	49.66	1.27505353056979	2.92041228376704e-22	Up	6.17522e-23	SCO2670	GO:0005737//cytoplasm	GO:0004719//protein-L-isoaspartate (D-aspartate) O-methyltransferase activity	NA	NA	WP_011028500.1//MULTISPECIES: methyltransferase domain-containing protein [Streptomyces]	[locus_tag=SCO2670] [db_xref=GeneID:1098104] [protein=O-methyltransferase] [protein_id=NP_626905.1] [location=complement(2906677..2907651)] [gbkey=CDS]
1102400	1401	166.40	402.54	1.27447671604479	1.6319263668639e-253	Up	7.2264e-255	SCO6962	NA	GO:0004356//glutamate-ammonia ligase activity;GO:0008134//transcription factor binding	GO:0006598//polyamine catabolic process;GO:0006542//glutamine biosynthetic process	K01915//glutamine synthetase [EC:6.3.1.2]	WP_011031340.1//MULTISPECIES: glutamine synthetase [Streptomyces]	[locus_tag=SCO6962] [db_xref=GeneID:1102400] [protein=glutamine synthetase] [protein_id=NP_631028.1] [location=complement(7728261..7729661)] [gbkey=CDS]
1096099	2595	42.43	102.56	1.273311583328	2.59948930508475e-123	Up	2.0093e-124	SCO0676	GO:0016021//integral component of membrane	GO:0003824//catalytic activity	NA	NA	WP_161269959.1//MULTISPECIES: SpoIIE family protein phosphatase [Streptomyces]	[locus_tag=SCO0676] [db_xref=GeneID:1096099] [protein=integral membrane sensor protein] [protein_id=NP_624985.1] [location=717303..719897] [gbkey=CDS]
1101078	531	20.58	49.74	1.27316352532294	8.90196417399352e-12	Up	2.52026e-12	SCO5639	NA	NA	NA	NA	WP_011030355.1//MULTISPECIES: TIR domain-containing protein [Streptomyces]	[locus_tag=SCO5639] [db_xref=GeneID:1101078] [protein=hypothetical protein] [protein_id=NP_629769.1] [location=complement(6138765..6139295)] [gbkey=CDS]
1096699	597	9.62	23.24	1.27250126963449	8.58119190166305e-07	Up	3.1096e-07	SCO1276	NA	GO:0003677//DNA binding;GO:0016987//sigma factor activity;GO:0003700//DNA binding transcription factor activity	GO:0006352//DNA-templated transcription, initiation	K03088//RNA polymerase sigma-70 factor, ECF subfamily	WP_011027688.1//MULTISPECIES: sigma-70 family RNA polymerase sigma factor [Streptomyces]	[locus_tag=SCO1276] [db_xref=GeneID:1096699] [protein=RNA polymerase ECF sigma factor] [protein_id=NP_625563.1] [location=1346693..1347289] [gbkey=CDS]
1100445	942	118.77	286.88	1.27227692011712	2.79841744444444e-118	Up	2.24372e-119	SCO5004	NA	NA	NA	NA	WP_011029997.1//MULTISPECIES: hypothetical protein [Streptomyces]	[locus_tag=SCO5004] [db_xref=GeneID:1100445] [protein=hypothetical protein] [protein_id=NP_629156.1] [location=5441997..5442938] [gbkey=CDS]
1100047	1605	21.20	51.11	1.26954132654965	6.85265129276316e-38	Up	1.091684e-38	SCO4607	GO:0045271//respiratory chain complex I;GO:0045272//plasma membrane respiratory chain complex I;GO:0016021//integral component of membrane	GO:0048039//ubiquinone binding;GO:0008137//NADH dehydrogenase (ubiquinone) activity	GO:0015990//electron transport coupled proton transport;GO:0042773//ATP synthesis coupled electron transport;GO:0009060//aerobic respiration	K00342//NADH-quinone oxidoreductase subunit M [EC:1.6.5.3]	WP_011029759.1//MULTISPECIES: NADH-quinone oxidoreductase subunit M [Streptomyces]	[locus_tag=SCO4607] [db_xref=GeneID:1100047] [protein=NADH dehydrogenase subunit NuoM2] [protein_id=NP_628769.1] [location=5030609..5032213] [gbkey=CDS]
1097169	969	10.73	25.84	1.2679559939374	6.07364645522388e-12	Up	1.706e-12	SCO1738	NA	GO:0003887//DNA-directed DNA polymerase activity;GO:0003684//damaged DNA binding;GO:0016740//transferase activity	GO:0006281//DNA repair	NA	WP_011027947.1//MULTISPECIES: hypothetical protein [Streptomyces]	[locus_tag=SCO1738] [db_xref=GeneID:1097169] [protein=hypothetical protein] [protein_id=NP_626011.1] [location=complement(1855022..1855990)] [gbkey=CDS]
1097553	1029	36.41	87.68	1.26791305751601	2.50867392047377e-40	Up	3.88478e-41	SCO2119	GO:0005737//cytoplasm	GO:0046872//metal ion binding;GO:0003872//6-phosphofructokinase activity;GO:0005524//ATP binding;GO:0047334//diphosphate-fructose-6-phosphate 1-phosphotransferase activity	GO:0006002//fructose 6-phosphate metabolic process	K21071//ATP-dependent phosphofructokinase / diphosphate-dependent phosphofructokinase [EC:2.7.1.11 2.7.1.90]	WP_102930953.1//6-phosphofructokinase [Streptomyces diastaticus]	[locus_tag=SCO2119] [db_xref=GeneID:1097553] [protein=6-phosphofructokinase] [protein_id=NP_626376.1] [location=complement(2279638..2280666)] [gbkey=CDS]
1101408	3144	1.62	3.90	1.26748031086499	1.03966136072072e-06	Up	3.77972e-07	SCO5966	GO:0016021//integral component of membrane	GO:0008720//D-lactate dehydrogenase activity;GO:0004458//D-lactate dehydrogenase (cytochrome) activity;GO:0050660//flavin adenine dinucleotide binding;GO:0051536//iron-sulfur cluster binding;GO:0016491//oxidoreductase activity;GO:0071949//FAD binding	GO:1903457//lactate catabolic process	NA	WP_011030571.1//MULTISPECIES: FAD-binding oxidoreductase [Streptomyces]	[locus_tag=SCO5966] [db_xref=GeneID:1101408] [protein=oxidase] [protein_id=NP_733680.1] [location=complement(6535912..6539055)] [gbkey=CDS]
1098677	1167	153.10	368.52	1.26726863530988	1.34196023849765e-189	Up	7.48952e-191	SCO3243	GO:0005737//cytoplasm	GO:0004512//inositol-3-phosphate synthase activity	GO:0008654//phospholipid biosynthetic process;GO:0006021//inositol biosynthetic process	K01858//myo-inositol-1-phosphate synthase [EC:5.5.1.4]	WP_011028853.1//MULTISPECIES: inositol-3-phosphate synthase [Streptomyces]	[locus_tag=SCO3243] [db_xref=GeneID:1098677] [protein=myo-inositol phosphate synthase] [protein_id=NP_627455.1] [location=complement(3594627..3595793)] [gbkey=CDS]
1096449	825	49.85	119.88	1.26592557922802	3.89986761262051e-43	Up	5.82962e-44	SCO1026	NA	GO:0003677//DNA binding;GO:0003700//DNA binding transcription factor activity	NA	NA	WP_003977803.1//MULTISPECIES: DeoR/GlpR transcriptional regulator [Streptomyces]	[locus_tag=SCO1026] [db_xref=GeneID:1096449] [protein=transcriptional regulator] [protein_id=NP_625321.1] [location=1084395..1085219] [gbkey=CDS]
1102708	885	10.68	25.68	1.26573355543475	7.98841474433081e-11	Up	2.35372e-11	SCO7270	GO:0005829//cytosol;GO:0005737//cytoplasm	GO:0003677//DNA binding;GO:0000986//bacterial-type proximal promoter sequence-specific DNA binding;GO:0043565//sequence-specific DNA binding;GO:0003700//DNA binding transcription factor activity	GO:0006355//regulation of transcription, DNA-templated	NA	WP_003971873.1//MULTISPECIES: LysR family transcriptional regulator [Streptomyces]	[locus_tag=SCO7270] [db_xref=GeneID:1102708] [protein=transcriptional regulator] [protein_id=NP_631326.1] [location=complement(8079088..8079972)] [gbkey=CDS]
1097958	1845	371.55	892.63	1.26450592498758	0	Up	0	SCO2524	NA	NA	NA	NA	WP_003976279.1//MULTISPECIES: hypothetical protein [Streptomyces]	[locus_tag=SCO2524] [db_xref=GeneID:1097958] [protein=hypothetical protein] [protein_id=NP_626764.1] [location=complement(2721099..2722943)] [gbkey=CDS]
1098200	861	6.34	15.23	1.26436119634789	1.14623313362069e-06	Up	4.18068e-07	SCO2766	NA	GO:0004519//endonuclease activity;GO:0004518//nuclease activity	NA	NA	WP_011028572.1//MULTISPECIES: endonuclease [Streptomyces]	[locus_tag=SCO2766] [db_xref=GeneID:1098200] [protein=ribonuclease] [protein_id=NP_626997.1] [location=3016395..3017255] [gbkey=CDS]
1102434	576	28.01	67.08	1.25994070548984	1.14770682104121e-16	Up	2.77266e-17	SCO6996	NA	GO:0003677//DNA binding;GO:0016987//sigma factor activity;GO:0003700//DNA binding transcription factor activity	GO:0006352//DNA-templated transcription, initiation	NA	AIJ11876.1//RNA polymerase sigma factor [Streptomyces lividans TK24]	[locus_tag=SCO6996] [db_xref=GeneID:1102434] [protein=RNA polymerase sigma factor] [protein_id=NP_631061.1] [location=7767762..7768337] [gbkey=CDS]
1102542	879	48.48	116.02	1.25891192051295	2.49436608586762e-44	Up	3.65348e-45	SCO7104	NA	GO:0016987//sigma factor activity	NA	K03088//RNA polymerase sigma-70 factor, ECF subfamily	WP_011031434.1//MULTISPECIES: RNA polymerase sigma factor [Streptomyces]	[locus_tag=SCO7104] [db_xref=GeneID:1102542] [protein=RNA polymerase sigma factor] [protein_id=NP_631165.1] [location=7894195..7895073] [gbkey=CDS]
1096123	1770	79.69	190.43	1.25679017385216	1.77907070846774e-150	Up	1.156058e-151	SCO0700	GO:0016021//integral component of membrane	GO:0005524//ATP binding;GO:0042626//ATPase activity, coupled to transmembrane movement of substances;GO:0016887//ATPase activity	GO:0055085//transmembrane transport	K06147//ATP-binding cassette, subfamily B, bacterial	WP_011027306.1//MULTISPECIES: ABC transporter ATP-binding protein [Streptomyces]	[locus_tag=SCO0700] [db_xref=GeneID:1096123] [protein=ABC transporter ATP-binding protein] [protein_id=NP_625006.1] [location=complement(740314..742083)] [gbkey=CDS]
1096092	618	22.22	53.02	1.25467785347817	2.41964537461617e-14	Up	6.19414e-15	SCO0669	NA	GO:0003677//DNA binding;GO:0000976//transcription regulatory region sequence-specific DNA binding;GO:0003700//DNA binding transcription factor activity	GO:0006355//regulation of transcription, DNA-templated	NA	WP_003978194.1//MULTISPECIES: TetR/AcrR family transcriptional regulator [Streptomyces]	[locus_tag=SCO0669] [db_xref=GeneID:1096092] [protein=TetR family transcriptional regulator] [protein_id=NP_624978.1] [location=709071..709688] [gbkey=CDS]
1102399	1149	46.91	111.92	1.25450046166877	1.59310503869654e-56	Up	2.04956e-57	SCO6961	NA	GO:0016787//hydrolase activity	NA	K07045//uncharacterized protein	WP_011031339.1//MULTISPECIES: amidohydrolase [Streptomyces]	[locus_tag=SCO6961] [db_xref=GeneID:1102399] [protein=hypothetical protein] [protein_id=NP_631027.1] [location=complement(7727111..7728259)] [gbkey=CDS]
1101888	1419	104.32	248.51	1.2522881320763	1.10684782304527e-154	Up	7.0474e-156	SCO6449	GO:0016021//integral component of membrane	GO:0043917//ribose 1,5-bisphosphate isomerase activity	NA	NA	WP_011030928.1//NAD(P)/FAD-dependent oxidoreductase [Streptomyces coelicolor]	[locus_tag=SCO6449] [db_xref=GeneID:1101888] [protein=dehydrogenase] [protein_id=NP_630534.1] [location=7133229..7134647] [gbkey=CDS]
1096712	1524	69.95	166.55	1.2515593915096	5.15805099842022e-112	Up	4.27754e-113	SCO1289	NA	GO:0003677//DNA binding;GO:0008483//transaminase activity;GO:0003824//catalytic activity;GO:0030170//pyridoxal phosphate binding;GO:0003700//DNA binding transcription factor activity	GO:0009058//biosynthetic process	K00375//GntR family transcriptional regulator / MocR family aminotransferase	WP_011027697.1//MULTISPECIES: PLP-dependent aminotransferase family protein [Streptomyces]	[locus_tag=SCO1289] [db_xref=GeneID:1096712] [protein=GntR family transcriptional regulator] [protein_id=NP_625576.1] [location=1359896..1361419] [gbkey=CDS]
1099054	600	372.66	886.43	1.25014673461755	1.0426118513089e-213	Up	5.21784e-215	recR	NA	GO:0046872//metal ion binding;GO:0003677//DNA binding	GO:0006281//DNA repair;GO:0006310//DNA recombination	K06187//recombination protein RecR	WP_003975321.1//MULTISPECIES: recombination protein RecR [Streptomyces]	[gene=recR] [locus_tag=SCO3618] [db_xref=GeneID:1099054] [protein=recombination protein RecR] [protein_id=NP_627813.1] [location=complement(3996928..3997527)] [gbkey=CDS]
1099373	1488	3.06	7.27	1.24842371122694	8.64688403663501e-06	Up	3.33958e-06	SCO3937	NA	GO:0000150//recombinase activity;GO:0003677//DNA binding	GO:0006310//DNA recombination	NA	WP_011029324.1//MULTISPECIES: recombinase family protein [Streptomyces]	[locus_tag=SCO3937] [db_xref=GeneID:1099373] [protein=integrase /recombinase] [protein_id=NP_628121.1] [location=complement(4332160..4333647)] [gbkey=CDS]
1102737	939	17.46	41.48	1.24836233518379	1.70569789783454e-17	Up	4.02458e-18	SCO7299	NA	NA	NA	NA	WP_011031574.1//universal stress protein [Streptomyces coelicolor]	[locus_tag=SCO7299] [db_xref=GeneID:1102737] [protein=stress-inducible protein] [protein_id=NP_631354.1] [location=8107218..8108156] [gbkey=CDS]
1101417	1257	144.85	343.74	1.24675805899559	1.50446607099768e-186	Up	8.49502e-188	SCO5975	GO:0005737//cytoplasm	GO:0016990//arginine deiminase activity	GO:0019546//arginine deiminase pathway;GO:0019547//arginine catabolic process to ornithine	K01478//arginine deiminase [EC:3.5.3.6]	EOY50964.1//Arginine deiminase [Streptomyces lividans 1326]	[locus_tag=SCO5975] [db_xref=GeneID:1101417] [protein=arginine deiminase] [protein_id=NP_630091.1] [location=6549048..6550304] [gbkey=CDS]
1099850	381	24.91	59.10	1.24643310882406	2.69924534798839e-09	Up	8.52598e-10	SCO4410	NA	GO:0043856//anti-sigma factor antagonist activity	NA	NA	TQK35413.1//anti-anti-sigma factor [Streptomyces sp. SLBN-109]	[locus_tag=SCO4410] [db_xref=GeneID:1099850] [protein=anti anti sigma factor] [protein_id=NP_628578.1] [location=4828287..4828667] [gbkey=CDS]
1103023	399	18.77	44.52	1.24602494251109	1.2422866641395e-07	Up	4.2934e-08	SCO7585	NA	GO:0003677//DNA binding	GO:0006355//regulation of transcription, DNA-templated	NA	WP_003971558.1//MULTISPECIES: MerR family transcriptional regulator [Streptomyces]	[locus_tag=SCO7585] [db_xref=GeneID:1103023] [protein=MerR family transcriptional regulator] [protein_id=NP_631628.1] [location=complement(8410259..8410657)] [gbkey=CDS]
1103241	957	19.08	45.21	1.24458074631347	4.11916542692085e-19	Up	9.34138e-20	SCO7803	NA	GO:0003677//DNA binding	GO:0015074//DNA integration;GO:0032196//transposition	NA	WP_011028466.1//IS481-like element IS1649 family transposase [Streptomyces coelicolor]	[locus_tag=SCO7803] [db_xref=GeneID:1103241] [protein=insertion element transposase] [protein_id=NP_631833.1] [location=8623230..8624186] [gbkey=CDS]
1096168	660	5.34	12.64	1.24308481648955	0.000207847490172362	Up	9.005e-05	SCO0745	NA	GO:0003677//DNA binding	NA	NA	WP_011027327.1//MULTISPECIES: TetR/AcrR family transcriptional regulator [Streptomyces]	[locus_tag=SCO0745] [db_xref=GeneID:1096168] [protein=TetR family transcriptional regulator] [protein_id=NP_625048.1] [location=complement(786984..787643)] [gbkey=CDS]
1098319	474	27.61	65.35	1.24299634809473	6.68607984332689e-13	Up	1.811452e-13	SCO2885	NA	GO:0004601//peroxidase activity;GO:0051920//peroxiredoxin activity	NA	NA	WP_011028645.1//MULTISPECIES: carboxymuconolactone decarboxylase family protein [Streptomyces]	[locus_tag=SCO2885] [db_xref=GeneID:1098319] [protein=hypothetical protein] [protein_id=NP_627113.1] [location=complement(3140184..3140657)] [gbkey=CDS]
1100130	333	2866.60	6782.47	1.24247015358364	0	Up	0	SCO4689	NA	GO:0051213//dioxygenase activity	NA	NA	WP_011029816.1//MULTISPECIES: cupin domain-containing protein [Streptomyces]	[locus_tag=SCO4689] [db_xref=GeneID:1100130] [protein=hypothetical protein] [protein_id=NP_628848.1] [location=5117228..5117560] [gbkey=CDS]
1100043	594	23.02	54.45	1.24204421547204	6.80384531831832e-14	Up	1.780962e-14	SCO4603	GO:0005886//plasma membrane	GO:0050136//NADH dehydrogenase (quinone) activity;GO:0005506//iron ion binding;GO:0051539//4 iron, 4 sulfur cluster binding;GO:0048038//quinone binding	NA	K00338//NADH-quinone oxidoreductase subunit I [EC:1.6.5.3]	WP_165685121.1//4Fe-4S binding protein [Streptomyces sp. KO7888]	[locus_tag=SCO4603] [db_xref=GeneID:1100043] [protein=NADH dehydrogenase subunit NuoI2] [protein_id=NP_628765.1] [location=5027036..5027629] [gbkey=CDS]
1097170	3558	6.28	14.82	1.23870898341421	1.74202690026247e-24	Up	3.47812e-25	SCO1739	GO:0005737//cytoplasm	GO:0003887//DNA-directed DNA polymerase activity;GO:0008408//3'-5' exonuclease activity	GO:0006281//DNA repair;GO:0006260//DNA replication	K14162//error-prone DNA polymerase [EC:2.7.7.7]	WP_011027948.1//MULTISPECIES: DNA polymerase III subunit alpha [Streptomyces]	[locus_tag=SCO1739] [db_xref=GeneID:1097170] [protein=DNA polymerase III subunit alpha] [protein_id=NP_626012.1] [location=complement(1855987..1859544)] [gbkey=CDS]
1101595	1173	51.51	121.48	1.23779436844417	2.52083885106383e-61	Up	3.1044e-62	SCO6154	NA	NA	NA	NA	WP_161270271.1//MULTISPECIES: protein phosphatase 2C domain-containing protein [Streptomyces]	[locus_tag=SCO6154] [db_xref=GeneID:1101595] [protein=hypothetical protein] [protein_id=NP_630259.1] [location=6755707..6756879] [gbkey=CDS]
1103217	942	12.35	29.11	1.23700379765073	1.7528381888412e-12	Up	4.81554e-13	SCO7780	NA	GO:0043565//sequence-specific DNA binding;GO:0003700//DNA binding transcription factor activity	NA	NA	WP_011031906.1//MULTISPECIES: helix-turn-helix domain-containing protein [Streptomyces]	[locus_tag=SCO7780] [db_xref=GeneID:1103217] [protein=transcriptional regulator] [protein_id=NP_631812.1] [location=8607539..8608480] [gbkey=CDS]
1098129	771	21.85	51.50	1.23693915256998	2.99953692979547e-17	Up	7.10882e-18	SCO2695	NA	GO:0016301//kinase activity	NA	K20333//toxoflavin biosynthesis protein ToxD	WP_011028520.1//MULTISPECIES: formylglycine-generating enzyme family protein [Streptomyces]	[locus_tag=SCO2695] [db_xref=GeneID:1098129] [protein=hypothetical protein] [protein_id=NP_626929.1] [location=2940382..2941152] [gbkey=CDS]
1100046	1995	26.08	61.45	1.23646914102895	2.465275808e-54	Up	3.22976e-55	SCO4606	GO:0016021//integral component of membrane	GO:0008137//NADH dehydrogenase (ubiquinone) activity	GO:0042773//ATP synthesis coupled electron transport	K00341//NADH-quinone oxidoreductase subunit L [EC:1.6.5.3]	WP_011029758.1//MULTISPECIES: NADH-quinone oxidoreductase subunit L [Streptomyces]	[locus_tag=SCO4606] [db_xref=GeneID:1100046] [protein=NADH dehydrogenase subunit NuoL2] [protein_id=NP_628768.1] [location=5028608..5030602] [gbkey=CDS]
1099258	540	267.81	631.00	1.23643017344383	1.08103872625899e-132	Up	7.87446e-134	SCO3822	GO:0000502//proteasome complex	GO:0016853//isomerase activity	GO:0061136//regulation of proteasomal protein catabolic process	NA	WP_003975113.1//MULTISPECIES: bacterial proteasome activator family protein [Streptomyces]	[locus_tag=SCO3822] [db_xref=GeneID:1099258] [protein=hypothetical protein] [protein_id=NP_628011.1] [location=complement(4202553..4203092)] [gbkey=CDS]
1097362	924	114.51	269.55	1.23507931718175	6.69948975407407e-104	Up	5.92448e-105	SCO1928	GO:0005886//plasma membrane	GO:0005524//ATP binding;GO:0016887//ATPase activity	NA	K01990//ABC-2 type transport system ATP-binding protein	WP_003976891.1//MULTISPECIES: ABC transporter ATP-binding protein [Streptomyces]	[locus_tag=SCO1928] [db_xref=GeneID:1097362] [protein=ABC transporter ATP-binding protein] [protein_id=NP_626193.1] [location=2060169..2061092] [gbkey=CDS]
1095597	783	252.43	594.02	1.23462812844486	1.060297336e-189	Up	5.90366e-191	SCO0173	NA	NA	NA	NA	WP_011026900.1//OsmC family protein [Streptomyces coelicolor]	[locus_tag=SCO0173] [db_xref=GeneID:1095597] [protein=hypothetical protein] [protein_id=NP_624509.1] [location=complement(163235..164017)] [gbkey=CDS]
1098240	597	6.93	16.29	1.2330593463883	7.15184882297255e-05	Up	2.96924e-05	SCO2806	GO:0005737//cytoplasm	GO:0004647//phosphoserine phosphatase activity;GO:0016791//phosphatase activity	NA	NA	WP_011028596.1//MULTISPECIES: histidine phosphatase family protein [Streptomyces]	[locus_tag=SCO2806] [db_xref=GeneID:1098240] [protein=mutase] [protein_id=NP_627036.1] [location=complement(3063968..3064564)] [gbkey=CDS]
1096645	867	105.07	246.81	1.23205004521317	1.56456775423957e-88	Up	1.522958e-89	SCO1222	NA	GO:0016787//hydrolase activity;GO:0016740//transferase activity	NA	NA	WP_003977609.1//MULTISPECIES: amidinotransferase [Streptomyces]	[locus_tag=SCO1222] [db_xref=GeneID:1096645] [protein=hypothetical protein] [protein_id=NP_625511.1] [location=1292824..1293690] [gbkey=CDS]
1099735	204	434.16	1018.33	1.22990643800351	2.16337170655567e-59	Up	2.7237e-60	SCO4295	GO:0005737//cytoplasm	GO:0003677//DNA binding;GO:0003676//nucleic acid binding	GO:0010468//regulation of gene expression	K03704//cold shock protein (beta-ribbon, CspA family)	WP_004929928.1//MULTISPECIES: cold-shock protein [Streptomyces]	[locus_tag=SCO4295] [db_xref=GeneID:1099735] [protein=cold shock protein] [protein_id=NP_628467.1] [location=4710584..4710787] [gbkey=CDS]
1099907	438	262.50	615.53	1.22951175041592	3.09871203746398e-100	Up	2.81738e-101	SCO4467	NA	NA	NA	NA	TDT37281.1//hypothetical protein EV562_10656 [Streptomyces sp. BK208]	[locus_tag=SCO4467] [db_xref=GeneID:1099907] [protein=hypothetical protein] [protein_id=NP_628633.1] [location=complement(4886067..4886504)] [gbkey=CDS]
1103090	552	6.92	16.22	1.22892987658055	0.00016976582021309	Up	7.30618e-05	SCO7652	GO:0005737//cytoplasm	GO:0008999//ribosomal-protein-alanine N-acetyltransferase activity;GO:0008080//N-acetyltransferase activity;GO:1990189//peptide-serine-N-acetyltransferase activity	GO:0017198//N-terminal peptidyl-serine acetylation	NA	WP_003971492.1//MULTISPECIES: GNAT family N-acetyltransferase [Streptomyces]	[locus_tag=SCO7652] [db_xref=GeneID:1103090] [protein=acetyltransferase] [protein_id=NP_631692.1] [location=8479547..8480098] [gbkey=CDS]
1100695	396	77.57	181.61	1.22727293724317	6.98527036740331e-27	Up	1.325124e-27	SCO5254	GO:0005737//cytoplasm	GO:0004784//superoxide dismutase activity;GO:0016151//nickel cation binding	NA	K00518//nickel superoxide dismutase [EC:1.15.1.1]	WP_003973716.1//MULTISPECIES: superoxide dismutase, Ni [Streptomyces]	[locus_tag=SCO5254] [db_xref=GeneID:1100695] [protein=superoxide dismutase] [protein_id=NP_629400.1] [location=complement(5714262..5714657)] [gbkey=CDS]
1100039	441	22.40	52.44	1.22716895327679	1.3699345323741e-09	Up	4.241e-10	SCO4599	GO:0016021//integral component of membrane;GO:0005886//plasma membrane	GO:0048038//quinone binding;GO:0008137//NADH dehydrogenase (ubiquinone) activity	NA	K00330//NADH-quinone oxidoreductase subunit A [EC:1.6.5.3]	WP_059299971.1//MULTISPECIES: NADH-quinone oxidoreductase subunit A [Streptomyces]	[locus_tag=SCO4599] [db_xref=GeneID:1100039] [protein=NADH dehydrogenase subunit NuoA2] [protein_id=NP_628761.1] [location=5023578..5024018] [gbkey=CDS]
1097790	1404	58.46	136.71	1.22559704213834	7.73935443478261e-82	Up	7.92896e-83	SCO2356	GO:0016021//integral component of membrane	NA	NA	NA	WP_011028302.1//MULTISPECIES: hypothetical protein [Streptomyces]	[locus_tag=SCO2356] [db_xref=GeneID:1097790] [protein=hypothetical protein] [protein_id=NP_626603.1] [location=2524342..2525745] [gbkey=CDS]
1099912	672	199.77	466.78	1.22440280160533	2.69556920136519e-124	Up	2.06944e-125	SCO4472	NA	GO:0016209//antioxidant activity;GO:0016491//oxidoreductase activity	GO:0045454//cell redox homeostasis	NA	WP_011029677.1//MULTISPECIES: TlpA family protein disulfide reductase [Streptomyces]	[locus_tag=SCO4472] [db_xref=GeneID:1099912] [protein=hypothetical protein] [protein_id=NP_628638.1] [location=4890549..4891220] [gbkey=CDS]
1100454	597	63.29	147.81	1.22369440463072	3.46707018325434e-35	Up	5.75044e-36	SCO5013	GO:0016021//integral component of membrane	NA	NA	NA	WP_011030003.1//MULTISPECIES: hypothetical protein [Streptomyces]	[locus_tag=SCO5013] [db_xref=GeneID:1100454] [protein=hypothetical protein] [protein_id=NP_629165.1] [location=5449578..5450174] [gbkey=CDS]
1102652	1068	6.38	14.89	1.22271542481723	1.24275776260903e-07	Up	4.2934e-08	SCO7214	GO:0016021//integral component of membrane	NA	NA	NA	WP_011031515.1//MULTISPECIES: DUF3533 domain-containing protein [Streptomyces]	[locus_tag=SCO7214] [db_xref=GeneID:1102652] [protein=hypothetical protein] [protein_id=NP_631270.1] [location=complement(8017954..8019021)] [gbkey=CDS]
1096529	657	8.31	19.38	1.22164818864474	4.77327468875086e-06	Up	1.812256e-06	SCO1106	NA	NA	NA	NA	WP_003977726.1//MULTISPECIES: DUF305 domain-containing protein [Streptomyces]	[locus_tag=SCO1106] [db_xref=GeneID:1096529] [protein=lipoprotein] [protein_id=NP_625400.1] [location=1164110..1164766] [gbkey=CDS]
1097424	714	24.53	57.19	1.22121567164569	3.21619468580894e-17	Up	7.63072e-18	SCO1990	NA	NA	NA	K21929//uracil-DNA glycosylase [EC:3.2.2.27]	WP_003976828.1//MULTISPECIES: uracil-DNA glycosylase [Streptomyces]	[locus_tag=SCO1990] [db_xref=GeneID:1097424] [protein=hypothetical protein] [protein_id=NP_626251.1] [location=complement(2127828..2128541)] [gbkey=CDS]
1097428	357	13.44	31.30	1.21962951904122	6.34699177327422e-05	Up	2.62594e-05	SCO1994	GO:0016021//integral component of membrane	NA	NA	NA	WP_011028085.1//MULTISPECIES: hypothetical protein [Streptomyces]	[locus_tag=SCO1994] [db_xref=GeneID:1097428] [protein=hypothetical protein] [protein_id=NP_626255.1] [location=2130596..2130952] [gbkey=CDS]
1098727	504	13.70	31.90	1.21938053080434	4.2647535375e-07	Up	1.519734e-07	SCO3293	GO:0016021//integral component of membrane	NA	NA	NA	AIJ15204.1//small integral membrane protein [Streptomyces lividans TK24]	[locus_tag=SCO3293] [db_xref=GeneID:1098727] [protein=small integral membrane protein] [protein_id=NP_627504.1] [location=complement(3642308..3642811)] [gbkey=CDS]
1097071	1362	774.46	1802.91	1.21906474779232	0	Up	0	SCO1640	GO:0000502//proteasome complex	GO:0000287//magnesium ion binding;GO:0016879//ligase activity, forming carbon-nitrogen bonds;GO:0005524//ATP binding;GO:0019787//ubiquitin-like protein transferase activity	GO:0070490//protein pupylation;GO:0019941//modification-dependent protein catabolic process;GO:0010498//proteasomal protein catabolic process	K13571//proteasome accessory factor A [EC:6.3.1.19]	WP_003977186.1//MULTISPECIES: Pup--protein ligase [Streptomyces]	[locus_tag=SCO1640] [db_xref=GeneID:1097071] [protein=hypothetical protein] [protein_id=NP_625915.1] [location=complement(1753890..1755251)] [gbkey=CDS]
1101332	1923	30.49	70.91	1.21765294584899	8.67247869151139e-59	Up	1.097552e-59	SCO5890	NA	GO:0016746//transferase activity, transferring acyl groups;GO:0003824//catalytic activity;GO:0030170//pyridoxal phosphate binding	GO:0009058//biosynthetic process	K21784//4-hydroxy-2,2'-bipyrrole-5-methanol synthase	WP_011030515.1//MULTISPECIES: aminotransferase class I/II-fold pyridoxal phosphate-dependent enzyme [Streptomyces]	[locus_tag=SCO5890] [db_xref=GeneID:1101332] [protein=8-amino-7-oxononanoate synthase] [protein_id=NP_630011.1] [location=6445914..6447836] [gbkey=CDS]
1101917	399	54.50	126.71	1.2172022519951	4.98523226597582e-19	Up	1.134462e-19	SCO6478	GO:0005829//cytosol	GO:0019239//deaminase activity;GO:0016491//oxidoreductase activity	GO:1901565//organonitrogen compound catabolic process	NA	WP_011030951.1//MULTISPECIES: enamine deaminase RidA [Streptomyces]	[locus_tag=SCO6478] [db_xref=GeneID:1101917] [protein=hypothetical protein] [protein_id=NP_630561.1] [location=complement(7167910..7168308)] [gbkey=CDS]
1096124	444	844.50	1962.57	1.21657478413342	0	Up	0	SCO0701	NA	NA	NA	NA	WP_016325223.1//MULTISPECIES: hypothetical protein [Streptomyces]	[locus_tag=SCO0701] [db_xref=GeneID:1096124] [protein=hypothetical protein] [protein_id=NP_625007.1] [location=complement(742242..742685)] [gbkey=CDS]
1095593	654	1221.35	2836.57	1.2156707768199	0	Up	0	SCO0169	NA	GO:0003938//IMP dehydrogenase activity	NA	NA	WP_011026897.1//CBS domain-containing protein [Streptomyces coelicolor]	[locus_tag=SCO0169] [db_xref=GeneID:1095593] [protein=hypothetical protein] [protein_id=NP_624505.1] [location=159372..160025] [gbkey=CDS]
1099060	666	52.05	120.72	1.2136946423399	3.20954091761149e-32	Up	5.56298e-33	SCO3624	NA	NA	NA	NA	WP_011029124.1//hypothetical protein [Streptomyces coelicolor]	[locus_tag=SCO3624] [db_xref=GeneID:1099060] [protein=hypothetical protein] [protein_id=NP_627818.1] [location=4003950..4004615] [gbkey=CDS]
1096145	741	20.37	47.17	1.21142362056371	8.88441650777202e-15	Up	2.24642e-15	SCO0722	NA	GO:0016787//hydrolase activity;GO:0016798//hydrolase activity, acting on glycosyl bonds	GO:0008152//metabolic process	NA	WP_003978139.1//MULTISPECIES: beta-phosphoglucomutase family hydrolase [Streptomyces]	[locus_tag=SCO0722] [db_xref=GeneID:1096145] [protein=hydrolase] [protein_id=NP_625027.1] [location=complement(766591..767331)] [gbkey=CDS]
1102198	912	88.85	205.70	1.21109811249626	4.90306911515151e-76	Up	5.2994e-77	SCO6759	NA	GO:0004310//farnesyl-diphosphate farnesyltransferase activity;GO:0016767//geranylgeranyl-diphosphate geranylgeranyltransferase activity;GO:0051996//squalene synthase activity	GO:0009058//biosynthetic process;GO:0016117//carotenoid biosynthetic process	NA	WP_011031161.1//MULTISPECIES: squalene synthase HpnC [Streptomyces]	[locus_tag=SCO6759] [db_xref=GeneID:1102198] [protein=phytoene synthase] [protein_id=NP_630831.1] [location=7516017..7516928] [gbkey=CDS]
1101958	417	12.66	29.26	1.20865236471015	2.18058982122905e-05	Up	8.69322e-06	SCO6519	NA	GO:0016829//lyase activity;GO:0004493//methylmalonyl-CoA epimerase activity	GO:0046491//L-methylmalonyl-CoA metabolic process	NA	WP_003972459.1//MULTISPECIES: VOC family protein [Streptomyces]	[locus_tag=SCO6519] [db_xref=GeneID:1101958] [protein=lyase] [protein_id=NP_630600.1] [location=7209379..7209795] [gbkey=CDS]
1103153	804	32.31	74.59	1.20700147615808	1.20215467458746e-24	Up	2.38604e-25	SCO7715	NA	GO:0008168//methyltransferase activity	GO:0032259//methylation	NA	WP_011031850.1//MULTISPECIES: SAM-dependent methyltransferase [Streptomyces]	[locus_tag=SCO7715] [db_xref=GeneID:1103153] [protein=hypothetical protein] [protein_id=NP_631753.1] [location=8550431..8551234] [gbkey=CDS]
1097787	642	19.54	45.07	1.20573698274697	3.92873523026316e-12	Up	1.09529e-12	SCO2353	NA	GO:0008080//N-acetyltransferase activity	NA	NA	WP_011028300.1//MULTISPECIES: GNAT family N-acetyltransferase [Streptomyces]	[locus_tag=SCO2353] [db_xref=GeneID:1097787] [protein=hypothetical protein] [protein_id=NP_626600.1] [location=complement(2522166..2522807)] [gbkey=CDS]
1102122	1911	45.02	103.84	1.20572432654498	1.12531633792208e-83	Up	1.135194e-84	SCO6683	GO:0016021//integral component of membrane;GO:0005886//plasma membrane	GO:0005524//ATP binding;GO:0042626//ATPase activity, coupled to transmembrane movement of substances;GO:0016887//ATPase activity	GO:0055085//transmembrane transport	K06147//ATP-binding cassette, subfamily B, bacterial	WP_011031101.1//MULTISPECIES: ABC transporter ATP-binding protein [Streptomyces]	[locus_tag=SCO6683] [db_xref=GeneID:1102122] [protein=ABC transporter ATP-binding protein] [protein_id=NP_630758.1] [location=7422658..7424568] [gbkey=CDS]
1100015	1659	278.96	643.42	1.20570251204218	0	Up	0	SCO4575	GO:0016021//integral component of membrane;GO:0005886//plasma membrane	GO:0048038//quinone binding;GO:0008137//NADH dehydrogenase (ubiquinone) activity	GO:0042773//ATP synthesis coupled electron transport	K00343//NADH-quinone oxidoreductase subunit N [EC:1.6.5.3]	WP_003974371.1//MULTISPECIES: NADH-quinone oxidoreductase subunit NuoN [Streptomyces]	[locus_tag=SCO4575] [db_xref=GeneID:1100015] [protein=NADH dehydrogenase subunit N] [protein_id=NP_628737.1] [location=4994787..4996445] [gbkey=CDS]
1095598	972	561.24	1294.17	1.20533740007528	0	Up	0	SCO0174	NA	GO:0003677//DNA binding	NA	K07005//uncharacterized protein	WP_011026901.1//DUF1918 domain-containing protein [Streptomyces coelicolor]	[locus_tag=SCO0174] [db_xref=GeneID:1095598] [protein=DNA-binding protein] [protein_id=NP_624510.1] [location=complement(164023..164994)] [gbkey=CDS]
1102919	576	242.53	558.82	1.20422044129585	2.00767778931553e-121	Up	1.575526e-122	SCO7481	NA	NA	NA	K05793//tellurite resistance protein TerB	WP_011031691.1//MULTISPECIES: TerB family tellurite resistance protein [Streptomyces]	[locus_tag=SCO7481] [db_xref=GeneID:1102919] [protein=hypothetical protein] [protein_id=NP_631528.1] [location=complement(8293977..8294552)] [gbkey=CDS]
1099787	429	28.97	66.73	1.20377581924261	3.11507146925859e-11	Up	9.0273e-12	SCO4347	NA	NA	NA	NA	WP_011029593.1//MULTISPECIES: hypothetical protein [Streptomyces]	[locus_tag=SCO4347] [db_xref=GeneID:1099787] [protein=hypothetical protein] [protein_id=NP_628517.1] [location=complement(4761245..4761673)] [gbkey=CDS]
1098592	381	31.94	73.57	1.20375327860855	9.73729472468917e-11	Up	2.87284e-11	SCO3158	NA	NA	GO:0051301//cell division	NA	WP_003975658.1//MULTISPECIES: SsgA family sporulation/cell division regulator [Streptomyces]	[locus_tag=SCO3158] [db_xref=GeneID:1098592] [protein=hypothetical protein] [protein_id=NP_627374.1] [location=complement(3460797..3461177)] [gbkey=CDS]
1096887	1452	76.24	175.37	1.20178194717942	4.68014238496241e-105	Up	4.07742e-106	SCO1461	GO:0005829//cytosol	GO:0003920//GMP reductase activity;GO:0003938//IMP dehydrogenase activity	GO:0015951//purine ribonucleotide interconversion;GO:0006164//purine nucleotide biosynthetic process	K00088//IMP dehydrogenase [EC:1.1.1.205]	WP_011027797.1//MULTISPECIES: GuaB1 family IMP dehydrogenase-related protein [Streptomyces]	[locus_tag=SCO1461] [db_xref=GeneID:1096887] [protein=inosine 5-monophosphate dehydrogenase] [protein_id=NP_625742.1] [location=complement(1558380..1559831)] [gbkey=CDS]
1102114	657	149.14	342.44	1.19918398439875	2.81745890039841e-86	Up	2.77944e-87	SCO6675	NA	GO:0003677//DNA binding	NA	NA	WP_003972320.1//MULTISPECIES: helix-turn-helix transcriptional regulator [Streptomyces]	[locus_tag=SCO6675] [db_xref=GeneID:1102114] [protein=DNA-binding protein] [protein_id=NP_630750.1] [location=complement(7415327..7415983)] [gbkey=CDS]
1095591	885	1030.59	2364.07	1.19780225533707	0	Up	0	SCO0167	NA	NA	NA	NA	WP_003978710.1//MULTISPECIES: universal stress protein [Streptomyces]	[locus_tag=SCO0167] [db_xref=GeneID:1095591] [protein=hypothetical protein] [protein_id=NP_624503.1] [location=complement(157189..158073)] [gbkey=CDS]
1096774	2739	1.36	3.11	1.19330792888026	0.00013869487156471	Up	5.91084e-05	SCO1351	NA	GO:0003677//DNA binding	GO:0006355//regulation of transcription, DNA-templated	NA	WP_011027738.1//helix-turn-helix transcriptional regulator [Streptomyces coelicolor]	[locus_tag=SCO1351] [db_xref=GeneID:1096774] [protein=large transcriptional regulator] [protein_id=NP_625636.1] [location=1426295..1429033] [gbkey=CDS]
1097899	1191	6.06	13.84	1.19145424416377	1.20557352315869e-07	Up	4.1602e-08	SCO2465	NA	GO:0003677//DNA binding;GO:0016987//sigma factor activity;GO:0003700//DNA binding transcription factor activity	GO:0006352//DNA-templated transcription, initiation	K03086//RNA polymerase primary sigma factor	WP_003976339.1//MULTISPECIES: RNA polymerase sigma factor [Streptomyces]	[locus_tag=SCO2465] [db_xref=GeneID:1097899] [protein=RNA polymerase principal sigma factor] [protein_id=NP_626707.1] [location=complement(2653137..2654327)] [gbkey=CDS]
1097776	672	16.56	37.81	1.19106517648791	1.19390648275862e-10	Up	3.53808e-11	SCO2342	GO:0016021//integral component of membrane	NA	NA	NA	WP_003976462.1//MULTISPECIES: hypothetical protein [Streptomyces]	[locus_tag=SCO2342] [db_xref=GeneID:1097776] [protein=hypothetical protein] [protein_id=NP_626589.1] [location=complement(2511076..2511747)] [gbkey=CDS]
1099242	459	26.31	60.07	1.19103341536058	7.91421221530249e-11	Up	2.33082e-11	SCO3806	NA	NA	NA	NA	WP_003975130.1//MULTISPECIES: DUF2867 domain-containing protein [Streptomyces]	[locus_tag=SCO3806] [db_xref=GeneID:1099242] [protein=hypothetical protein] [protein_id=NP_627995.1] [location=complement(4185307..4185765)] [gbkey=CDS]
1096347	732	1052.74	2401.14	1.18957035189496	0	Up	0	SCO0924	GO:0016020//membrane;GO:0016021//integral component of membrane	GO:0016627//oxidoreductase activity, acting on the CH-CH group of donors	NA	K00241//succinate dehydrogenase / fumarate reductase, cytochrome b subunit	WP_011027449.1//succinate dehydrogenase [Streptomyces coelicolor]	[locus_tag=SCO0924] [db_xref=GeneID:1096347] [protein=cytochrome B subunit] [protein_id=NP_625222.1] [location=complement(970589..971320)] [gbkey=CDS]
1099780	1650	27.08	61.75	1.18921139778441	2.56295352818734e-42	Up	3.87146e-43	SCO4340	NA	GO:0000150//recombinase activity;GO:0003677//DNA binding	GO:0006310//DNA recombination	NA	WP_003974635.1//MULTISPECIES: recombinase family protein [Streptomyces]	[locus_tag=SCO4340] [db_xref=GeneID:1099780] [protein=integrase] [protein_id=NP_628511.1] [location=4754366..4756015] [gbkey=CDS]
1097236	1179	33.04	75.20	1.18651897514555	4.05718780240964e-36	Up	6.61758e-37	SCO1802	GO:0016021//integral component of membrane	GO:0000155//phosphorelay sensor kinase activity;GO:0005524//ATP binding;GO:0046983//protein dimerization activity	NA	NA	WP_011027985.1//MULTISPECIES: GAF domain-containing sensor histidine kinase [Streptomyces]	[locus_tag=SCO1802] [db_xref=GeneID:1097236] [protein=two-component system sensor kinase] [protein_id=NP_733546.1] [location=complement(1929645..1930823)] [gbkey=CDS]
1097955	981	105.10	239.15	1.18615312202413	2.73189410540915e-92	Up	2.5805e-93	SCO2521	NA	NA	NA	NA	WP_011028403.1//MULTISPECIES: hypothetical protein [Streptomyces]	[locus_tag=SCO2521] [db_xref=GeneID:1097955] [protein=hypothetical protein] [protein_id=NP_626761.1] [location=complement(2718235..2719215)] [gbkey=CDS]
1097098	1005	10.21	23.22	1.18538510598776	3.43566321697705e-10	Up	1.039296e-10	SCO1667	GO:0005887//integral component of plasma membrane;GO:0016021//integral component of membrane;GO:0005886//plasma membrane	GO:0000287//magnesium ion binding;GO:0015087//cobalt ion transmembrane transporter activity;GO:0015095//magnesium ion transmembrane transporter activity;GO:0050897//cobalt ion binding	NA	K03284//magnesium transporter	WP_011027906.1//MULTISPECIES: magnesium/cobalt transporter CorA [Streptomyces]	[locus_tag=SCO1667] [db_xref=GeneID:1097098] [protein=ion transport protein] [protein_id=NP_625942.1] [location=1786649..1787653] [gbkey=CDS]
1102575	2775	47.25	107.36	1.18407034220439	4.3067139527027e-123	Up	3.3402e-124	SCO7137	NA	GO:0003677//DNA binding	GO:0006355//regulation of transcription, DNA-templated	NA	WP_011031454.1//AAA family ATPase [Streptomyces coelicolor]	[locus_tag=SCO7137] [db_xref=GeneID:1102575] [protein=regulatory protein] [protein_id=NP_733723.1] [location=complement(7929510..7932284)] [gbkey=CDS]
1101079	468	13.63	30.95	1.18315384729642	3.7248244343294e-06	Up	1.404434e-06	SCO5640	NA	NA	NA	NA	WP_011030356.1//MULTISPECIES: hypothetical protein [Streptomyces]	[locus_tag=SCO5640] [db_xref=GeneID:1101079] [protein=hypothetical protein] [protein_id=NP_629770.1] [location=complement(6139402..6139869)] [gbkey=CDS]
1097591	1383	11.70	26.56	1.18274661687616	1.12216818210693e-15	Up	2.77712e-16	SCO2157	NA	GO:0008483//transaminase activity;GO:0003824//catalytic activity	NA	K04487//cysteine desulfurase [EC:2.8.1.7]	WP_011028169.1//MULTISPECIES: aminotransferase class V-fold PLP-dependent enzyme [Streptomyces]	[locus_tag=SCO2157] [db_xref=GeneID:1097591] [protein=aminotransferase] [protein_id=NP_626413.1] [location=2319777..2321159] [gbkey=CDS]
1101825	1770	8.82	20.01	1.18187060634822	2.43476647423764e-15	Up	6.06698e-16	SCO6384	GO:0016021//integral component of membrane	GO:0004812//aminoacyl-tRNA ligase activity;GO:0016755//transferase activity, transferring amino-acyl groups	GO:0055091//phospholipid homeostasis	K04567//lysyl-tRNA synthetase, class II [EC:6.1.1.6]	WP_011030881.1//MULTISPECIES: DUF2156 domain-containing protein [Streptomyces]	[locus_tag=SCO6384] [db_xref=GeneID:1101825] [protein=integral membrane lysyl-tRNA synthetase] [protein_id=NP_630475.1] [location=complement(7049382..7051151)] [gbkey=CDS]
1102179	963	39.98	90.69	1.18166500760424	8.08831203918495e-35	Up	1.352114e-35	SCO6740	GO:0016021//integral component of membrane	GO:0003884//D-amino-acid oxidase activity;GO:0071949//FAD binding	GO:0046416//D-amino acid metabolic process	K00273//D-amino-acid oxidase [EC:1.4.3.3]	WP_011031147.1//MULTISPECIES: FAD-binding oxidoreductase [Streptomyces]	[locus_tag=SCO6740] [db_xref=GeneID:1102179] [protein=D-amino acid oxidase] [protein_id=NP_630813.1] [location=complement(7495638..7496600)] [gbkey=CDS]
1099627	186	100.38	227.28	1.17899888543003	1.46751959871442e-11	Up	4.18742e-12	SCO4187	GO:0016021//integral component of membrane	NA	NA	NA	WP_003974784.1//MULTISPECIES: hypothetical protein [Streptomyces]	[locus_tag=SCO4187] [db_xref=GeneID:1099627] [protein=hypothetical protein] [protein_id=NP_733630.1] [location=complement(4597040..4597225)] [gbkey=CDS]
1102095	1230	10.12	22.91	1.17876816861037	3.77439110390221e-12	Up	1.051766e-12	SCO6656	NA	GO:0016787//hydrolase activity	NA	NA	WP_011031081.1//MULTISPECIES: serine hydrolase [Streptomyces]	[locus_tag=SCO6656] [db_xref=GeneID:1102095] [protein=hypothetical protein] [protein_id=NP_630731.1] [location=complement(7391232..7392461)] [gbkey=CDS]
1101443	288	37.91	85.67	1.1762116319785	1.39114618087649e-08	Up	4.57458e-09	SCO6001	GO:0016021//integral component of membrane	NA	NA	NA	WP_011030590.1//MULTISPECIES: hypothetical protein [Streptomyces]	[locus_tag=SCO6001] [db_xref=GeneID:1101443] [protein=hypothetical protein] [protein_id=NP_630116.1] [location=6578520..6578807] [gbkey=CDS]
1099411	639	80.52	181.90	1.17572646561751	1.47864616593116e-43	Up	2.19482e-44	SCO3975	NA	GO:0005524//ATP binding	NA	NA	WP_003974968.1//MULTISPECIES: ATP-binding protein [Streptomyces]	[locus_tag=SCO3975] [db_xref=GeneID:1099411] [protein=regulator] [protein_id=NP_628158.1] [location=complement(4377505..4378143)] [gbkey=CDS]
1097047	978	12.32	27.82	1.17512016384734	1.56152474070675e-11	Up	4.4577e-12	SCO1616	NA	GO:0003677//DNA binding;GO:0003700//DNA binding transcription factor activity	NA	NA	WP_109033681.1//LysR family transcriptional regulator [Streptomyces rubrogriseus]	[locus_tag=SCO1616] [db_xref=GeneID:1097047] [protein=transcriptional regulator] [protein_id=NP_625892.1] [location=complement(1728427..1729404)] [gbkey=CDS]
1100219	1143	27.42	61.84	1.17331174814562	1.92279373763441e-28	Up	3.51408e-29	SCO4778	GO:0016021//integral component of membrane	GO:0004674//protein serine/threonine kinase activity;GO:0005524//ATP binding;GO:0004672//protein kinase activity	NA	NA	WP_011029857.1//serine/threonine protein kinase [Streptomyces coelicolor]	[locus_tag=SCO4778] [db_xref=GeneID:1100219] [protein=Ser/Thr protein kinase] [protein_id=NP_628936.1] [location=5196394..5197536] [gbkey=CDS]
1095586	993	385.66	869.71	1.17320490259948	0	Up	0	SCO0162	NA	GO:0016491//oxidoreductase activity	NA	NA	WP_011026893.1//MULTISPECIES: nitroreductase [Streptomyces]	[locus_tag=SCO0162] [db_xref=GeneID:1095586] [protein=hypothetical protein] [protein_id=NP_624498.1] [location=150579..151571] [gbkey=CDS]
1102871	987	9.96	22.43	1.17121197301819	1.53983352540949e-09	Up	4.80328e-10	SCO7433	NA	GO:0003677//DNA binding;GO:0003700//DNA binding transcription factor activity	NA	NA	WP_011031660.1//MULTISPECIES: LysR family transcriptional regulator [Streptomyces]	[locus_tag=SCO7433] [db_xref=GeneID:1102871] [protein=small neutral protease regulatory protein] [protein_id=NP_631482.1] [location=8246125..8247111] [gbkey=CDS]
1095932	1524	15.91	35.81	1.17042868298948	1.48568788044832e-22	Up	3.12592e-23	glpK	GO:0005829//cytosol	GO:0005524//ATP binding;GO:0004370//glycerol kinase activity	GO:0006071//glycerol metabolic process;GO:0006072//glycerol-3-phosphate metabolic process;GO:0019563//glycerol catabolic process	K00864//glycerol kinase [EC:2.7.1.30]	WP_011027172.1//MULTISPECIES: glycerol kinase GlpK [Streptomyces]	[gene=glpK] [locus_tag=SCO0509] [db_xref=GeneID:1095932] [protein=glycerol kinase] [protein_id=NP_624825.1] [location=544194..545717] [gbkey=CDS]
1101189	2751	80.37	180.84	1.16998483575544	7.53995373e-201	Up	3.95124e-202	SCO5747	NA	GO:0004647//phosphoserine phosphatase activity;GO:0003824//catalytic activity;GO:0016791//phosphatase activity	NA	NA	WP_003973277.1//MULTISPECIES: SpoIIE family protein phosphatase [Streptomyces]	[locus_tag=SCO5747] [db_xref=GeneID:1101189] [protein=regulatory protein] [protein_id=NP_629872.1] [location=complement(6276106..6278856)] [gbkey=CDS]
1098983	2385	12.76	28.59	1.16388229086623	3.64335540992908e-28	Up	6.73016e-29	hppA	GO:0005887//integral component of plasma membrane	GO:0000287//magnesium ion binding;GO:0004427//inorganic diphosphatase activity;GO:0009678//hydrogen-translocating pyrophosphatase activity	NA	K15987//K(+)-stimulated pyrophosphate-energized sodium pump [EC:3.6.1.1]	WP_011029076.1//MULTISPECIES: sodium-translocating pyrophosphatase [Streptomyces]	[gene=hppA] [locus_tag=SCO3547] [db_xref=GeneID:1098983] [protein=membrane-bound proton-translocating pyrophosphatase] [protein_id=NP_627745.1] [location=complement(3920987..3923371)] [gbkey=CDS]
1101705	789	214.13	479.15	1.16199043458706	4.47328299435028e-140	Up	3.1119e-141	SCO6264	NA	GO:0004316//3-oxoacyl-[acyl-carrier-protein] reductase (NADPH) activity;GO:0102131//3-oxo-glutaryl-[acp] methyl ester reductase activity;GO:0102132//3-oxo-pimeloyl-[acp] methyl ester reductase activity;GO:0016491//oxidoreductase activity	NA	K00059//3-oxoacyl-[acyl-carrier protein] reductase [EC:1.1.1.100]	EFD65727.1//short chain dehydrogenase [Streptomyces lividans TK24]	[locus_tag=SCO6264] [db_xref=GeneID:1101705] [protein=reductase] [protein_id=NP_630364.1] [location=6889624..6890412] [gbkey=CDS]
1101932	348	46.53	104.03	1.16076653817777	1.57485484909265e-12	Up	4.32038e-13	SCO6493	NA	GO:0016829//lyase activity	NA	NA	WP_003972485.1//MULTISPECIES: hypothetical protein [Streptomyces]	[locus_tag=SCO6493] [db_xref=GeneID:1101932] [protein=hypothetical protein] [protein_id=NP_630575.1] [location=complement(7186861..7187208)] [gbkey=CDS]
1098807	2586	29.60	66.17	1.16058010370048	7.59722355782313e-69	Up	8.77866e-70	SCO3370	NA	GO:0005524//ATP binding	NA	NA	WP_003975464.1//MULTISPECIES: NACHT domain-containing protein [Streptomyces]	[locus_tag=SCO3370] [db_xref=GeneID:1098807] [protein=large ATP-binding protein] [protein_id=NP_627578.1] [location=3729902..3732487] [gbkey=CDS]
1100497	1209	17.54	39.18	1.15946864982285	3.55138252924146e-19	Up	8.03516e-20	xseA	GO:0009318//exodeoxyribonuclease VII complex;GO:0005737//cytoplasm	GO:0003676//nucleic acid binding;GO:0008855//exodeoxyribonuclease VII activity	GO:0006308//DNA catabolic process	K03601//exodeoxyribonuclease VII large subunit [EC:3.1.11.6]	WP_003973922.1//MULTISPECIES: exodeoxyribonuclease VII large subunit [Streptomyces]	[gene=xseA] [locus_tag=SCO5056] [db_xref=GeneID:1100497] [protein=exodeoxyribonuclease VII large subunit] [protein_id=NP_629208.1] [location=complement(5494689..5495897)] [gbkey=CDS]
1103052	522	22.10	49.33	1.1584189177157	5.42412220376712e-10	Up	1.659996e-10	SCO7614	NA	GO:0005524//ATP binding;GO:0016301//kinase activity	NA	NA	WP_003971530.1//MULTISPECIES: ATP-binding protein [Streptomyces]	[locus_tag=SCO7614] [db_xref=GeneID:1103052] [protein=regulatory protein] [protein_id=NP_631655.1] [location=complement(8442244..8442765)] [gbkey=CDS]
1102412	786	9.13	20.35	1.15634202916939	6.34866357273059e-07	Up	2.28146e-07	SCO6974	NA	GO:0003677//DNA binding;GO:0003700//DNA binding transcription factor activity	NA	NA	EOY51881.1//Epi-inositol hydrolase [Streptomyces lividans 1326]	[locus_tag=SCO6974] [db_xref=GeneID:1102412] [protein=GntR family transcriptional regulator] [protein_id=NP_631040.1] [location=complement(7741171..7741956)] [gbkey=CDS]
1102111	888	24.42	54.43	1.15633883573769	5.46688715698677e-19	Up	1.245502e-19	SCO6672	NA	GO:0016787//hydrolase activity	NA	NA	WP_011031095.1//MULTISPECIES: metallophosphoesterase [Streptomyces]	[locus_tag=SCO6672] [db_xref=GeneID:1102111] [protein=hypothetical protein] [protein_id=NP_630747.1] [location=7413412..7414299] [gbkey=CDS]
1096292	375	178.31	397.43	1.1563131639149	8.55583256954887e-49	Up	1.192638e-49	SCO0869	NA	GO:0043856//anti-sigma factor antagonist activity	NA	NA	WP_011027405.1//MULTISPECIES: STAS domain-containing protein [Streptomyces]	[locus_tag=SCO0869] [db_xref=GeneID:1096292] [protein=anti-sigma factor antagonist] [protein_id=NP_625169.1] [location=complement(915341..915715)] [gbkey=CDS]
1097683	828	29.95	66.73	1.15577950083687	2.26610545653495e-21	Up	4.88372e-22	SCO2250	NA	GO:0016787//hydrolase activity	NA	NA	WP_011028225.1//MULTISPECIES: MBL fold metallo-hydrolase [Streptomyces]	[locus_tag=SCO2250] [db_xref=GeneID:1097683] [protein=hypothetical protein] [protein_id=NP_626499.1] [location=2417879..2418706] [gbkey=CDS]
1101397	435	71.83	159.85	1.15406032348415	4.1370959194282e-24	Up	8.3414e-25	SCO5955	GO:0016021//integral component of membrane	NA	NA	NA	EOY50942.1//putative transmembrane protein [Streptomyces lividans 1326]	[locus_tag=SCO5955] [db_xref=GeneID:1101397] [protein=hypothetical protein] [protein_id=NP_630072.1] [location=complement(6526506..6526940)] [gbkey=CDS]
1098971	2121	7.68	17.09	1.15397418095498	2.9396821521511e-15	Up	7.34054e-16	SCO3535	NA	NA	NA	NA	WP_011029071.1//MULTISPECIES: hypothetical protein [Streptomyces]	[locus_tag=SCO3535] [db_xref=GeneID:1098971] [protein=hypothetical protein] [protein_id=NP_627735.1] [location=3902381..3904501] [gbkey=CDS]
1101567	315	36.00	80.09	1.15362521309473	9.75985789134809e-09	Up	3.17742e-09	SCO6126	NA	NA	NA	NA	WP_003972795.1//MULTISPECIES: STAS domain-containing protein [Streptomyces]	[locus_tag=SCO6126] [db_xref=GeneID:1101567] [protein=hypothetical protein] [protein_id=NP_630232.1] [location=complement(6728774..6729088)] [gbkey=CDS]
1100216	2154	178.18	395.77	1.15132684879731	0	Up	0	SCO4775	GO:0016021//integral component of membrane	GO:0004674//protein serine/threonine kinase activity;GO:0005524//ATP binding;GO:0004672//protein kinase activity	NA	NA	WP_011029854.1//MULTISPECIES: serine/threonine protein kinase [Streptomyces]	[locus_tag=SCO4775] [db_xref=GeneID:1100216] [protein=Ser/Thr protein kinase] [protein_id=NP_628933.1] [location=5189098..5191251] [gbkey=CDS]
1097531	408	479.78	1064.78	1.15011045401455	1.03823256439394e-141	Up	7.1818e-143	SCO2097	GO:0016021//integral component of membrane	NA	NA	NA	WP_167307444.1//DUF3040 domain-containing protein [Streptomyces tendae]	[locus_tag=SCO2097] [db_xref=GeneID:1097531] [protein=hypothetical protein] [protein_id=NP_626356.1] [location=complement(2254850..2255257)] [gbkey=CDS]
1101320	2949	120.44	267.14	1.14928139979144	0	Up	0	SCO5878	NA	GO:0016740//transferase activity	NA	K21783//beta-ketoacyl ACP synthase [EC:2.3.1.-]	WP_161270247.1//MULTISPECIES: polyketide synthase [Streptomyces]	[locus_tag=SCO5878] [db_xref=GeneID:1101320] [protein=polyketide synthase RedX] [protein_id=NP_630000.1] [location=6433668..6436616] [gbkey=CDS]
1097636	579	9.95	22.06	1.14866436016037	1.66614307254058e-05	Up	6.58992e-06	SCO2203	NA	NA	NA	NA	WP_011028194.1//MULTISPECIES: hypothetical protein [Streptomyces]	[locus_tag=SCO2203] [db_xref=GeneID:1097636] [protein=hypothetical protein] [protein_id=NP_626455.1] [location=2369102..2369680] [gbkey=CDS]
1096256	711	6.68	14.81	1.1486516328148	8.00811703587162e-05	Up	3.33418e-05	SCO0833	NA	NA	NA	NA	WP_011027379.1//MULTISPECIES: hypothetical protein [Streptomyces]	[locus_tag=SCO0833] [db_xref=GeneID:1096256] [protein=hypothetical protein] [protein_id=NP_625133.1] [location=complement(882095..882805)] [gbkey=CDS]
1097910	744	5.60	12.40	1.14684138832927	0.000233048992418773	Up	0.0001014876	SCO2476	NA	GO:0050664//oxidoreductase activity, acting on NAD(P)H, oxygen as acceptor;GO:0016491//oxidoreductase activity	NA	NA	WP_011028373.1//MULTISPECIES: SDR family oxidoreductase [Streptomyces]	[locus_tag=SCO2476] [db_xref=GeneID:1097910] [protein=dehydrogenase/reductase] [protein_id=NP_626718.1] [location=complement(2667818..2668561)] [gbkey=CDS]
1097458	918	14.26	31.57	1.1465802788691	1.05042772286374e-11	Up	2.9794e-12	SCO2024	GO:0005576//extracellular region	GO:0016977//chitosanase activity	GO:0005975//carbohydrate metabolic process	K01233//chitosanase [EC:3.2.1.132]	WP_011028103.1//MULTISPECIES: chitosanase [Streptomyces]	[locus_tag=SCO2024] [db_xref=GeneID:1097458] [protein=chitosanase] [protein_id=NP_626284.1] [location=2169305..2170222] [gbkey=CDS]
1098840	606	71.53	158.32	1.1462231708599	1.8646668798752e-34	Up	3.1318e-35	folE	GO:0005737//cytoplasm	GO:0008270//zinc ion binding;GO:0005525//GTP binding;GO:0003934//GTP cyclohydrolase I activity	GO:0046654//tetrahydrofolate biosynthetic process;GO:0006730//one-carbon metabolic process;GO:0006729//tetrahydrobiopterin biosynthetic process;GO:0035998//7,8-dihydroneopterin 3'-triphosphate biosynthetic process	K01495//GTP cyclohydrolase IA [EC:3.5.4.16]	WP_003975430.1//MULTISPECIES: GTP cyclohydrolase I FolE [Streptomyces]	[gene=folE] [locus_tag=SCO3403] [db_xref=GeneID:1098840] [protein=GTP cyclohydrolase I] [protein_id=NP_627609.1] [location=complement(3767356..3767961)] [gbkey=CDS]
1098266	858	296.02	654.98	1.14575620226475	9.16080418829516e-205	Up	4.71662e-206	SCO2832	NA	GO:0003677//DNA binding;GO:0003700//DNA binding transcription factor activity	GO:0045892//negative regulation of transcription, DNA-templated;GO:0006355//regulation of transcription, DNA-templated	NA	WP_011028606.1//MULTISPECIES: IclR family transcriptional regulator [Streptomyces]	[locus_tag=SCO2832] [db_xref=GeneID:1098266] [protein=IclR family transcriptional regulator] [protein_id=NP_627061.1] [location=3090880..3091737] [gbkey=CDS]
1097083	1125	141.26	312.38	1.14494908687025	1.99713143756708e-131	Up	1.462592e-132	SCO1652	GO:0016021//integral component of membrane	GO:0004222//metalloendopeptidase activity	NA	NA	WP_161270000.1//MULTISPECIES: site-2 protease family protein [Streptomyces]	[locus_tag=SCO1652] [db_xref=GeneID:1097083] [protein=hypothetical protein] [protein_id=NP_625927.1] [location=complement(1766287..1767411)] [gbkey=CDS]
1101075	780	57.54	127.22	1.14468836544396	1.10568980356275e-36	Up	1.788978e-37	SCO5636	NA	GO:0003677//DNA binding;GO:0003700//DNA binding transcription factor activity	GO:0045892//negative regulation of transcription, DNA-templated	K03710//GntR family transcriptional regulator	WP_011030352.1//MULTISPECIES: GntR family transcriptional regulator [Streptomyces]	[locus_tag=SCO5636] [db_xref=GeneID:1101075] [protein=transcriptional regulator] [protein_id=NP_629766.1] [location=complement(6136289..6137068)] [gbkey=CDS]
1097509	720	14.27	31.55	1.14465467039415	3.64500230838816e-09	Up	1.161358e-09	SCO2075	NA	GO:0003677//DNA binding;GO:0008270//zinc ion binding	GO:0030261//chromosome condensation	NA	WP_011028128.1//TraR/DksA C4-type zinc finger protein [Streptomyces coelicolor]	[locus_tag=SCO2075] [db_xref=GeneID:1097509] [protein=DNA-binding protein] [protein_id=NP_626334.1] [location=complement(2225964..2226683)] [gbkey=CDS]
1099932	651	43.04	95.08	1.14346382538581	9.07274404022627e-23	Up	1.891096e-23	SCO4492	NA	GO:0016831//carboxy-lyase activity;GO:0016829//lyase activity;GO:0016740//transferase activity;GO:0106141	NA	K03186//flavin prenyltransferase [EC:2.5.1.129]	AIJ14140.1//putative aromatic acid decarboxylase [Streptomyces lividans TK24]	[locus_tag=SCO4492] [db_xref=GeneID:1099932] [protein=octaprenyl carboxylase] [protein_id=NP_628657.1] [location=4912029..4912679] [gbkey=CDS]
1096847	375	139.91	308.93	1.14278089486333	1.89247180196399e-37	Up	3.02974e-38	SCO1421	NA	GO:0001108//bacterial-type RNA polymerase holo enzyme binding;GO:0008270//zinc ion binding;GO:0001000//bacterial-type RNA polymerase core enzyme binding	GO:0046677//response to antibiotic;GO:0045893//positive regulation of transcription, DNA-templated	NA	WP_003977404.1//MULTISPECIES: RNA polymerase-binding protein RbpA [Terrabacteria group]	[locus_tag=SCO1421] [db_xref=GeneID:1096847] [protein=hypothetical protein] [protein_id=NP_625703.1] [location=1517384..1517758] [gbkey=CDS]
1096569	759	29.33	64.70	1.14138864112291	1.3855178039886e-18	Up	3.18562e-19	SCO1146	NA	NA	NA	NA	WP_011027608.1//MULTISPECIES: lipoprotein [Streptomyces]	[locus_tag=SCO1146] [db_xref=GeneID:1096569] [protein=lipoprotein] [protein_id=NP_625439.1] [location=complement(1204911..1205669)] [gbkey=CDS]
1102414	897	9.04	19.94	1.14127073198301	1.43839002422407e-07	Up	4.97868e-08	SCO6976	NA	GO:0008880//glucuronate isomerase activity;GO:0102482//5-deoxy-D-glucuronate isomerase activity	GO:0019310//inositol catabolic process	K03337//5-deoxy-glucuronate isomerase [EC:5.3.1.30]	WP_011031348.1//MULTISPECIES: 5-deoxy-glucuronate isomerase [Streptomyces]	[locus_tag=SCO6976] [db_xref=GeneID:1102414] [protein=5-deoxy-glucuronate isomerase] [protein_id=NP_631041.1] [location=complement(7743881..7744777)] [gbkey=CDS]
1095752	1131	13.96	30.79	1.14116292583516	5.74845873504273e-14	Up	1.497928e-14	SCO0329	NA	GO:0008800//beta-lactamase activity	NA	NA	WP_011027022.1//serine hydrolase [Streptomyces coelicolor]	[locus_tag=SCO0329] [db_xref=GeneID:1095752] [protein=esterase] [protein_id=NP_624653.1] [location=330235..331365] [gbkey=CDS]
1095679	1737	5.27	11.62	1.14073520176731	9.77545967015286e-09	Up	3.18378e-09	SCO0255	NA	GO:0005524//ATP binding;GO:0043565//sequence-specific DNA binding;GO:0008134//transcription factor binding	GO:0006355//regulation of transcription, DNA-templated	NA	WP_030862222.1//MULTISPECIES: sigma 54-interacting transcriptional regulator [Streptomyces]	[locus_tag=SCO0255] [db_xref=GeneID:1095679] [protein=sigma factor] [protein_id=NP_733494.1] [location=complement(243936..245672)] [gbkey=CDS]
1098553	1320	98.46	217.09	1.14068362671819	6.08105797243491e-108	Up	5.20232e-109	SCO3119	GO:0016021//integral component of membrane	GO:0000155//phosphorelay sensor kinase activity;GO:0046983//protein dimerization activity	NA	NA	WP_003975694.1//MULTISPECIES: histidine kinase [Streptomyces]	[locus_tag=SCO3119] [db_xref=GeneID:1098553] [protein=hypothetical protein] [protein_id=NP_627337.1] [location=complement(3420021..3421340)] [gbkey=CDS]
1097891	396	40.93	90.23	1.14044851897617	1.93160951828979e-12	Up	5.32692e-13	SCO2457	NA	NA	NA	NA	WP_003976347.1//MULTISPECIES: DUF4247 domain-containing protein [Streptomyces]	[locus_tag=SCO2457] [db_xref=GeneID:1097891] [protein=lipoprotein] [protein_id=NP_626700.1] [location=complement(2644511..2644906)] [gbkey=CDS]
1096203	942	11.76	25.91	1.13962095534373	5.82748887521367e-10	Up	1.786496e-10	SCO0780	NA	GO:0102523//2-chloroacrylate reductase activity;GO:0008270//zinc ion binding;GO:0016491//oxidoreductase activity	NA	NA	WP_003978080.1//MULTISPECIES: NADP-dependent oxidoreductase [Streptomyces]	[locus_tag=SCO0780] [db_xref=GeneID:1096203] [protein=zinc-binding oxidoreductase] [protein_id=NP_625082.1] [location=827277..828218] [gbkey=CDS]
1102471	1668	15.85	34.91	1.13915751652598	4.17219973730964e-23	Up	8.61442e-24	SCO7033	NA	NA	NA	K09684//purine catabolism regulatory protein	WP_011031392.1//PucR family transcriptional regulator ligand-binding domain-containing protein [Streptomyces coelicolor]	[locus_tag=SCO7033] [db_xref=GeneID:1102471] [protein=regulatory protein] [protein_id=NP_631097.1] [location=complement(7820139..7821806)] [gbkey=CDS]
1101319	1053	92.19	203.02	1.13893968508685	2.50586505646173e-79	Up	2.6165e-80	SCO5877	NA	GO:0003677//DNA binding	GO:0000160//phosphorelay signal transduction system;GO:0006355//regulation of transcription, DNA-templated;GO:0017000//antibiotic biosynthetic process	NA	WP_011030508.1//MULTISPECIES: AfsR/SARP family transcriptional regulator [Streptomyces]	[locus_tag=SCO5877] [db_xref=GeneID:1101319] [protein=transcriptional regulator RedD] [protein_id=NP_629999.1] [location=6432566..6433618] [gbkey=CDS]
1099959	597	20.78	45.76	1.13889139787418	1.76471473693456e-10	Up	5.26432e-11	SCO4519	GO:0016021//integral component of membrane	NA	NA	NA	WP_011029705.1//MULTISPECIES: hypothetical protein [Streptomyces]	[locus_tag=SCO4519] [db_xref=GeneID:1099959] [protein=hypothetical protein] [protein_id=NP_628683.1] [location=4940966..4941562] [gbkey=CDS]
1097986	750	33.16	73.00	1.13845245715899	1.76559468214286e-20	Up	3.88602e-21	SCO2552	GO:0005737//cytoplasm	GO:0008168//methyltransferase activity;GO:0070042//rRNA (uridine-N3-)-methyltransferase activity	GO:0070475//rRNA base methylation;GO:0006364//rRNA processing;GO:0032259//methylation	K09761//16S rRNA (uracil1498-N3)-methyltransferase [EC:2.1.1.193]	WP_003976252.1//MULTISPECIES: 16S rRNA (uracil(1498)-N(3))-methyltransferase [Streptomyces]	[locus_tag=SCO2552] [db_xref=GeneID:1097986] [protein=16S rRNA (uracil(1498)-N(3))-methyltransferase] [protein_id=NP_626790.1] [location=complement(2751941..2752690)] [gbkey=CDS]
1098751	1698	227.57	500.93	1.13829863198122	0	Up	0	SCO3317	NA	GO:0008168//methyltransferase activity;GO:0004851//uroporphyrin-III C-methyltransferase activity;GO:0004852//uroporphyrinogen-III synthase activity	GO:0033014//tetrapyrrole biosynthetic process;GO:0019354//siroheme biosynthetic process;GO:0055114//oxidation-reduction process;GO:0032259//methylation	K13542//uroporphyrinogen III methyltransferase / synthase [EC:2.1.1.107 4.2.1.75]	WP_003975519.1//MULTISPECIES: bifunctional uroporphyrinogen-III C-methyltransferase/uroporphyrinogen-III synthase [Streptomyces]	[locus_tag=SCO3317] [db_xref=GeneID:1098751] [protein=uroporphyrin-III C-methyltransferase/uroporphyrinogen-III synthase] [protein_id=NP_627527.1] [location=complement(3668023..3669720)] [gbkey=CDS]
1101363	204	97.58	214.76	1.13806792163451	5.63097823831776e-12	Up	1.57871e-12	SCO5921	GO:0005737//cytoplasm	GO:0003677//DNA binding;GO:0003676//nucleic acid binding	GO:0010468//regulation of gene expression	K03704//cold shock protein (beta-ribbon, CspA family)	WP_003973099.1//MULTISPECIES: cold-shock protein [Streptomyces]	[locus_tag=SCO5921] [db_xref=GeneID:1101363] [protein=cold-shock domain-containing protein] [protein_id=NP_630039.1] [location=complement(6489617..6489820)] [gbkey=CDS]
1099077	1380	21.10	46.43	1.13781428197211	5.40660493271152e-25	Up	1.063188e-25	SCO3641	GO:0016021//integral component of membrane	GO:0000155//phosphorelay sensor kinase activity;GO:0046983//protein dimerization activity	NA	NA	WP_011029135.1//MULTISPECIES: sensor histidine kinase [Streptomyces]	[locus_tag=SCO3641] [db_xref=GeneID:1099077] [protein=two-component system sensor kinase] [protein_id=NP_627835.1] [location=complement(4018503..4019882)] [gbkey=CDS]
1096110	795	9.30	20.45	1.13679822183372	7.32707068940494e-07	Up	2.64554e-07	SCO0687	NA	GO:0004316//3-oxoacyl-[acyl-carrier-protein] reductase (NADPH) activity;GO:0102131//3-oxo-glutaryl-[acp] methyl ester reductase activity;GO:0102132//3-oxo-pimeloyl-[acp] methyl ester reductase activity;GO:0016491//oxidoreductase activity	NA	NA	WP_011027295.1//MULTISPECIES: SDR family oxidoreductase [Streptomyces]	[locus_tag=SCO0687] [db_xref=GeneID:1096110] [protein=oxidoreductase] [protein_id=NP_624995.1] [location=complement(728130..728924)] [gbkey=CDS]
1102034	1083	26.59	58.45	1.13631924756135	2.904714296875e-24	Up	5.8452e-25	SCO6595	NA	NA	NA	NA	WP_093457386.1//MULTISPECIES: DUF1996 domain-containing protein [unclassified Streptomyces]	[locus_tag=SCO6595] [db_xref=GeneID:1102034] [protein=hypothetical protein] [protein_id=NP_630674.1] [location=7312483..7313565] [gbkey=CDS]
1098482	594	45.07	99.02	1.1355524992468	3.50215539915203e-21	Up	7.57508e-22	SCO3049	GO:0005829//cytosol	GO:0036042//long-chain fatty acyl-CoA binding;GO:0047617//acyl-CoA hydrolase activity;GO:0016790//thiolester hydrolase activity;GO:0000062//fatty-acyl-CoA binding	GO:0006631//fatty acid metabolic process;GO:0006637//acyl-CoA metabolic process	NA	EOY48111.1//Acyl-CoA thioesterase YciA, involved in membrane biogenesis [Streptomyces lividans 1326]	[locus_tag=SCO3049] [db_xref=GeneID:1098482] [protein=acyl-CoA thioesterase] [protein_id=NP_627270.1] [location=3341259..3341852] [gbkey=CDS]
1101266	1155	6.83	15.00	1.13500501709315	1.90971346992481e-07	Up	6.6551e-08	SCO5824	GO:0016021//integral component of membrane	GO:0000155//phosphorelay sensor kinase activity;GO:0046983//protein dimerization activity	NA	NA	WP_011030479.1//MULTISPECIES: two-component sensor histidine kinase [Streptomyces]	[locus_tag=SCO5824] [db_xref=GeneID:1101266] [protein=two-component sensor] [protein_id=NP_629947.1] [location=6373869..6375023] [gbkey=CDS]
1099238	252	75.83	166.53	1.13494147090352	1.84949660828177e-12	Up	5.09078e-13	SCO3802	GO:0016021//integral component of membrane	NA	NA	NA	WP_003975139.1//MULTISPECIES: membrane protein [Streptomyces]	[locus_tag=SCO3802] [db_xref=GeneID:1099238] [protein=hypothetical protein] [protein_id=NP_627991.1] [location=4183022..4183273] [gbkey=CDS]
1101356	993	101.53	222.86	1.13423162115536	4.0118504173028e-81	Up	4.13116e-82	SCO5914	NA	GO:0003677//DNA binding;GO:0003700//DNA binding transcription factor activity	NA	NA	WP_011030530.1//MULTISPECIES: LysR family transcriptional regulator [Streptomyces]	[locus_tag=SCO5914] [db_xref=GeneID:1101356] [protein=transcriptional regulator] [protein_id=NP_630032.1] [location=complement(6481608..6482600)] [gbkey=CDS]
1096493	666	8.70	19.09	1.13372979666785	1.78895502216341e-05	Up	7.08504e-06	SCO1070	NA	GO:0003677//DNA binding	GO:0000160//phosphorelay signal transduction system;GO:0006355//regulation of transcription, DNA-templated	NA	WP_011027558.1//MULTISPECIES: response regulator transcription factor [Streptomyces]	[locus_tag=SCO1070] [db_xref=GeneID:1096493] [protein=two component system response regulator] [protein_id=NP_625364.1] [location=complement(1130429..1131094)] [gbkey=CDS]
1097792	639	11.25	24.65	1.13166264516087	1.71663051722913e-06	Up	6.33082e-07	SCO2358	NA	GO:0003677//DNA binding	GO:0000160//phosphorelay signal transduction system;GO:0006355//regulation of transcription, DNA-templated	NA	WP_016326115.1//MULTISPECIES: response regulator transcription factor [Streptomyces]	[locus_tag=SCO2358] [db_xref=GeneID:1097792] [protein=two-component system response regulator] [protein_id=NP_626605.1] [location=complement(2526064..2526702)] [gbkey=CDS]
1103147	429	39.55	86.65	1.13152205468738	5.80789940503876e-13	Up	1.570484e-13	SCO7709	NA	GO:0003677//DNA binding;GO:0003700//DNA binding transcription factor activity	NA	NA	WP_011031844.1//MULTISPECIES: MarR family transcriptional regulator [Streptomyces]	[locus_tag=SCO7709] [db_xref=GeneID:1103147] [protein=MarR family transcriptional regulator] [protein_id=NP_631747.1] [location=8545444..8545872] [gbkey=CDS]
1099776	438	69.91	153.12	1.13109199484502	1.35779730087391e-22	Up	2.84972e-23	SCO4336	NA	GO:0003677//DNA binding;GO:0003700//DNA binding transcription factor activity	NA	NA	WP_003974639.1//MULTISPECIES: MarR family transcriptional regulator [Streptomyces]	[locus_tag=SCO4336] [db_xref=GeneID:1099776] [protein=marR-family protein] [protein_id=NP_628507.1] [location=4750828..4751265] [gbkey=CDS]
1097469	828	6.34	13.88	1.13045282243885	3.90880798777742e-05	Up	1.592098e-05	SCO2035	GO:0016021//integral component of membrane	GO:0016853//isomerase activity	NA	NA	WP_003976781.1//MULTISPECIES: thioredoxin domain-containing protein [Streptomyces]	[locus_tag=SCO2035] [db_xref=GeneID:1097469] [protein=hypothetical protein] [protein_id=NP_626295.1] [location=complement(2186336..2187163)] [gbkey=CDS]
1095526	477	8.89	19.46	1.13025638595134	0.000440540331796966	Up	0.0001978478	SCO0101	NA	NA	NA	NA	TDY78452.1//uncharacterized protein DUF2625 [Streptomyces coelicolor]	[locus_tag=SCO0101] [db_xref=GeneID:1095526] [protein=hypothetical protein] [protein_id=NP_624444.2] [location=complement(83516..83992)] [gbkey=CDS]
1097079	1767	1654.63	3618.75	1.12898279818007	0	Up	0	SCO1648	GO:0000502//proteasome complex	GO:0005524//ATP binding;GO:0016887//ATPase activity	GO:0019941//modification-dependent protein catabolic process;GO:0010498//proteasomal protein catabolic process	K13527//proteasome-associated ATPase	WP_011027900.1//MULTISPECIES: proteasome ATPase [Streptomyces]	[locus_tag=SCO1648] [db_xref=GeneID:1097079] [protein=ATPase AAA] [protein_id=NP_625923.1] [location=complement(1762040..1763806)] [gbkey=CDS]
1096105	375	380.36	831.74	1.12876708043394	7.35871074715909e-97	Up	6.78702e-98	SCO0682	NA	NA	NA	NA	WP_003978181.1//MULTISPECIES: hypothetical protein [Streptomyces]	[locus_tag=SCO0682] [db_xref=GeneID:1096105] [protein=hypothetical protein] [protein_id=NP_624990.1] [location=complement(724639..725013)] [gbkey=CDS]
1097447	657	62.01	135.47	1.12740060574087	1.47043479104478e-31	Up	2.5814e-32	SCO2013	NA	GO:0003723//RNA binding	GO:0000160//phosphorelay signal transduction system	K22010//two-component system, response regulator PdtaR	WP_003976804.1//MULTISPECIES: response regulator [Streptomyces]	[locus_tag=SCO2013] [db_xref=GeneID:1097447] [protein=two-component system response regulator] [protein_id=NP_626274.1] [location=complement(2155123..2155779)] [gbkey=CDS]
1102851	1032	3.63	7.92	1.12553088208386	0.000550112037724898	Up	0.000248354	SCO7413	NA	GO:0016491//oxidoreductase activity	NA	NA	WP_011031646.1//MULTISPECIES: SDR family oxidoreductase [Streptomyces]	[locus_tag=SCO7413] [db_xref=GeneID:1102851] [protein=short chain dehydrogenase] [protein_id=NP_631462.1] [location=8228871..8229902] [gbkey=CDS]
1097788	336	17.40	37.91	1.12349115043455	7.88613593956563e-05	Up	3.28236e-05	SCO2354	NA	NA	NA	NA	WP_011028301.1//MULTISPECIES: hypothetical protein [Streptomyces]	[locus_tag=SCO2354] [db_xref=GeneID:1097788] [protein=hypothetical protein] [protein_id=NP_626601.1] [location=2522814..2523149] [gbkey=CDS]
1099278	885	6.79	14.79	1.12313857285434	1.0885650367127e-05	Up	4.23418e-06	SCO3842	GO:0005576//extracellular region	GO:0016702//oxidoreductase activity, acting on single donors with incorporation of molecular oxygen, incorporation of two atoms of oxygen;GO:0004553//hydrolase activity, hydrolyzing O-glycosyl compounds;GO:0030246//carbohydrate binding;GO:0004568//chitinase activity;GO:0008199//ferric iron binding	GO:0006725//cellular aromatic compound metabolic process;GO:0005975//carbohydrate metabolic process	NA	WP_011029265.1//MULTISPECIES: dioxygenase [Streptomyces]	[locus_tag=SCO3842] [db_xref=GeneID:1099278] [protein=dioxygenase] [protein_id=NP_628030.1] [location=4225790..4226674] [gbkey=CDS]
1101850	843	75.31	164.02	1.12295839227999	1.56337390557129e-49	Up	2.16902e-50	SCO6411	NA	GO:0016746//transferase activity, transferring acyl groups	GO:0006807//nitrogen compound metabolic process	K01431//beta-ureidopropionase [EC:3.5.1.6]	WP_043378023.1//acyltransferase [Streptomyces luteus]	[locus_tag=SCO6411] [db_xref=GeneID:1101850] [protein=hydrolase] [protein_id=NP_630498.1] [location=7077746..7078588] [gbkey=CDS]
1096891	1206	24.29	52.83	1.1209949199165	4.42294952757949e-24	Up	8.92934e-25	SCO1465	NA	NA	NA	K10232//alpha-glucoside transport system substrate-binding protein	EFD70449.1//secreted protein [Streptomyces lividans TK24]	[locus_tag=SCO1465] [db_xref=GeneID:1096891] [protein=hypothetical protein] [protein_id=NP_625746.1] [location=complement(1562315..1563520)] [gbkey=CDS]
1097912	588	9.98	21.69	1.11991833233501	2.53887394707612e-05	Up	1.018144e-05	SCO2478	GO:0005829//cytosol	GO:0010181//FMN binding;GO:0003955//NAD(P)H dehydrogenase (quinone) activity;GO:0016491//oxidoreductase activity	NA	NA	PSK52729.1//Chromate reductase [Streptomyces sp. 111WW2]	[locus_tag=SCO2478] [db_xref=GeneID:1097912] [protein=reductase] [protein_id=NP_626720.1] [location=complement(2669524..2670111)] [gbkey=CDS]
1097957	918	226.38	490.21	1.11465340866614	5.37566323492723e-158	Up	3.38752e-159	SCO2523	GO:0005829//cytosol;GO:0009898//cytoplasmic side of plasma membrane;GO:0005886//plasma membrane	GO:0003677//DNA binding;GO:0005524//ATP binding;GO:0016887//ATPase activity	GO:0051782//negative regulation of cell division	NA	WP_003976280.1//MULTISPECIES: DNA-binding protein [Streptomyces]	[locus_tag=SCO2523] [db_xref=GeneID:1097957] [protein=hypothetical protein] [protein_id=NP_626763.1] [location=complement(2720179..2721096)] [gbkey=CDS]
1099146	1635	142.29	308.11	1.11461123291112	3.77937028045977e-184	Up	2.15384e-185	SCO3710	GO:0016021//integral component of membrane	NA	NA	NA	WP_011029180.1//MULTISPECIES: PH domain-containing protein [Streptomyces]	[locus_tag=SCO3710] [db_xref=GeneID:1099146] [protein=large integral membrane protein] [protein_id=NP_627902.1] [location=4086039..4087673] [gbkey=CDS]
1101578	915	5.34	11.56	1.11422975081312	9.20161256731371e-05	Up	3.85038e-05	mmuM	NA	GO:0008898//S-adenosylmethionine-homocysteine S-methyltransferase activity;GO:0008270//zinc ion binding;GO:0047150//betaine-homocysteine S-methyltransferase activity	GO:0033528//S-methylmethionine cycle;GO:0032259//methylation;GO:0009086//methionine biosynthetic process	K00547//homocysteine S-methyltransferase [EC:2.1.1.10]	WP_011030679.1//MULTISPECIES: homocysteine S-methyltransferase [Streptomyces]	[gene=mmuM] [locus_tag=SCO6137] [db_xref=GeneID:1101578] [protein=homocysteine methyltransferase] [protein_id=NP_733689.1] [location=complement(6738552..6739466)] [gbkey=CDS]
1099047	837	97.76	211.41	1.11272742963578	4.36070917470525e-62	Up	5.3302e-63	SCO3611	GO:0016021//integral component of membrane;GO:0005886//plasma membrane	NA	NA	NA	WP_011029119.1//MULTISPECIES: SURF1 family protein [Streptomyces]	[locus_tag=SCO3611] [db_xref=GeneID:1099047] [protein=hypothetical protein] [protein_id=NP_627806.1] [location=3989980..3990816] [gbkey=CDS]
1100887	2055	69.06	149.25	1.11180869218614	2.80308921077654e-113	Up	2.31724e-114	SCO5447	GO:0005576//extracellular region	GO:0004252//serine-type endopeptidase activity;GO:0046872//metal ion binding;GO:0004222//metalloendopeptidase activity	NA	NA	WP_011030251.1//M4 family metallopeptidase [Streptomyces coelicolor]	[locus_tag=SCO5447] [db_xref=GeneID:1100887] [protein=neutral zinc metalloprotease] [protein_id=NP_629584.1] [location=complement(5927688..5929742)] [gbkey=CDS]
1099382	1005	690.43	1491.67	1.11136134775456	0	Up	0	SCO3946	GO:0016020//membrane;GO:0070069//cytochrome complex;GO:0016021//integral component of membrane	GO:0009055//electron transfer activity;GO:0016682//oxidoreductase activity, acting on diphenols and related substances as donors, oxygen as acceptor;GO:0016491//oxidoreductase activity	GO:0019646//aerobic electron transport chain;GO:0055114//oxidation-reduction process	K00426//cytochrome d ubiquinol oxidase subunit II [EC:1.10.3.14]	WP_011029331.1//MULTISPECIES: cytochrome d ubiquinol oxidase subunit II [Streptomyces]	[locus_tag=SCO3946] [db_xref=GeneID:1099382] [protein=cytochrome oxidase subunit II] [protein_id=NP_628130.1] [location=4342458..4343462] [gbkey=CDS]
1100449	396	119.11	257.24	1.11082045338748	5.30130789022556e-32	Up	9.23718e-33	SCO5008	GO:0016021//integral component of membrane	NA	NA	NA	WP_011029999.1//MULTISPECIES: pilus assembly protein [Streptomyces]	[locus_tag=SCO5008] [db_xref=GeneID:1100449] [protein=septum site-determining protein] [protein_id=NP_629160.1] [location=5445482..5445877] [gbkey=CDS]
1095665	675	8.91	19.23	1.10986142581798	2.04459307971014e-05	Up	8.1323e-06	SCO0241	NA	GO:0003677//DNA binding	NA	NA	WP_011026950.1//MULTISPECIES: TetR/AcrR family transcriptional regulator [Streptomyces]	[locus_tag=SCO0241] [db_xref=GeneID:1095665] [protein=transcriptional regulator] [protein_id=NP_624573.1] [location=229995..230669] [gbkey=CDS]
1101856	1569	13.71	29.56	1.10841769836692	8.58219910213244e-18	Up	2.0036e-18	SCO6417	GO:0016020//membrane;GO:0016021//integral component of membrane;GO:0005886//plasma membrane	GO:0015205//nucleobase transmembrane transporter activity;GO:0022857//transmembrane transporter activity	GO:0015851//nucleobase transport	K03457//nucleobase:cation symporter-1, NCS1 family	WP_011030902.1//NCS1 family nucleobase:cation symporter-1 [Streptomyces coelicolor]	[locus_tag=SCO6417] [db_xref=GeneID:1101856] [protein=integral membrane transporter] [protein_id=NP_630503.1] [location=7085067..7086635] [gbkey=CDS]
1097956	954	133.20	287.18	1.10836119702503	4.14003584767278e-96	Up	3.84552e-97	SCO2522	NA	NA	NA	NA	WP_030863739.1//MULTISPECIES: hypothetical protein [Streptomyces]	[locus_tag=SCO2522] [db_xref=GeneID:1097956] [protein=hypothetical protein] [protein_id=NP_626762.1] [location=complement(2719217..2720170)] [gbkey=CDS]
1097992	675	26.57	57.28	1.10823326477375	5.25080308879919e-14	Up	1.363434e-14	SCO2558	NA	GO:0004519//endonuclease activity	NA	NA	WP_003976246.1//MULTISPECIES: Uma2 family endonuclease [Streptomyces]	[locus_tag=SCO2558] [db_xref=GeneID:1097992] [protein=hypothetical protein] [protein_id=NP_626796.1] [location=complement(2757788..2758462)] [gbkey=CDS]
1101451	1116	225.05	485.02	1.10779867392869	4.28811810900474e-191	Up	2.37074e-192	SCO6009	GO:0030288//outer membrane-bounded periplasmic space	GO:0030246//carbohydrate binding	NA	K10543//D-xylose transport system substrate-binding protein	WP_011030594.1//MULTISPECIES: sugar ABC transporter substrate-binding protein [Streptomyces]	[locus_tag=SCO6009] [db_xref=GeneID:1101451] [protein=solute-binding protein] [protein_id=NP_630123.1] [location=6589575..6590690] [gbkey=CDS]
1095805	1326	1091.30	2347.10	1.104831555096	0	Up	0	SCO0382	NA	GO:0051287//NAD binding;GO:0047919//GDP-mannose 6-dehydrogenase activity	GO:0042121//alginic acid biosynthetic process	K00066//GDP-mannose 6-dehydrogenase [EC:1.1.1.132]	WP_011027071.1//MULTISPECIES: nucleotide sugar dehydrogenase [Streptomyces]	[locus_tag=SCO0382] [db_xref=GeneID:1095805] [protein=UDP-glucose/GDP-mannose dehydrogenase] [protein_id=NP_624704.1] [location=397485..398810] [gbkey=CDS]
1098238	396	173.17	372.04	1.1032687225135	2.90853713051305e-45	Up	4.23344e-46	SCO2804	NA	NA	NA	NA	WP_003975996.1//MULTISPECIES: hypothetical protein [Streptomyces]	[locus_tag=SCO2804] [db_xref=GeneID:1098238] [protein=hypothetical protein] [protein_id=NP_627034.1] [location=complement(3061566..3061961)] [gbkey=CDS]
1099855	873	16.70	35.85	1.10212501622785	8.93336381128585e-12	Up	2.53032e-12	SCO4415	GO:0016021//integral component of membrane	NA	NA	NA	WP_011029638.1//MULTISPECIES: hypothetical protein [Streptomyces]	[locus_tag=SCO4415] [db_xref=GeneID:1099855] [protein=hypothetical protein] [protein_id=NP_628583.1] [location=4833116..4833988] [gbkey=CDS]
1101616	984	3.82	8.20	1.1020512714697	0.000784151441740624	Up	0.000358842	SCO6175	NA	GO:0016787//hydrolase activity	NA	NA	WP_011030711.1//MULTISPECIES: alpha/beta hydrolase [Streptomyces]	[locus_tag=SCO6175] [db_xref=GeneID:1101616] [protein=hypothetical protein] [protein_id=NP_630279.1] [location=6780609..6781592] [gbkey=CDS]
1096382	2319	2.67	5.73	1.10169539706935	7.05409912747103e-06	Up	2.71148e-06	SCO0959	GO:0005829//cytosol	GO:0030246//carbohydrate binding;GO:0016787//hydrolase activity;GO:0000224//peptide-N4-(N-acetyl-beta-glucosaminyl)asparagine amidase activity;GO:0003824//catalytic activity	GO:0006516//glycoprotein catabolic process;GO:0006515//protein quality control for misfolded or incompletely synthesized proteins;GO:0006517//protein deglycosylation	NA	WP_011027470.1//MULTISPECIES: glycoside hydrolase family 92 protein [Streptomyces]	[locus_tag=SCO0959] [db_xref=GeneID:1096382] [protein=hypothetical protein] [protein_id=NP_625256.1] [location=complement(1008835..1011153)] [gbkey=CDS]
1101149	4101	41.36	88.76	1.10167348188208	5.97960043715847e-135	Up	4.3008e-136	SCO5710	NA	NA	NA	NA	WP_011030404.1//hypothetical protein [Streptomyces coelicolor]	[locus_tag=SCO5710] [db_xref=GeneID:1101149] [protein=large Pro/Ala/Gly-rich protein] [protein_id=NP_629837.1] [location=6221737..6225837] [gbkey=CDS]
1099093	411	16.97	36.38	1.10015897810882	1.40515988718291e-05	Up	5.51534e-06	SCO3657	NA	NA	NA	NA	ROO95117.1//hypothetical protein EDC84_3887 [Streptomyces sp. SAI-097]	[locus_tag=SCO3657] [db_xref=GeneID:1099093] [protein=hypothetical protein] [protein_id=NP_627851.1] [location=complement(4035996..4036406)] [gbkey=CDS]
1102476	2283	11.89	25.47	1.09905024452854	4.44196309753086e-22	Up	9.42746e-23	SCO7038	GO:0016021//integral component of membrane	GO:0008081//phosphoric diester hydrolase activity	GO:0006629//lipid metabolic process	NA	WP_011031395.1//MULTISPECIES: membrane protein [Streptomyces]	[locus_tag=SCO7038] [db_xref=GeneID:1102476] [protein=hypothetical protein] [protein_id=NP_631100.1] [location=complement(7830042..7832324)] [gbkey=CDS]
1095690	978	5.42	11.61	1.09900321551169	5.93720870117498e-05	Up	2.4494e-05	SCO0266	NA	GO:0043565//sequence-specific DNA binding;GO:0003700//DNA binding transcription factor activity	NA	NA	WP_011026972.1//helix-turn-helix domain-containing protein [Streptomyces coelicolor]	[locus_tag=SCO0266] [db_xref=GeneID:1095690] [protein=transcriptional regulator] [protein_id=NP_624596.1] [location=complement(254332..255309)] [gbkey=CDS]
1099743	609	55.90	119.73	1.09886449650188	9.42084068874172e-25	Up	1.86368e-25	SCO4303	NA	GO:0003677//DNA binding	NA	NA	WP_003974671.1//MULTISPECIES: TetR/AcrR family transcriptional regulator [Streptomyces]	[locus_tag=SCO4303] [db_xref=GeneID:1099743] [protein=transcriptional regulator] [protein_id=NP_628475.1] [location=complement(4717614..4718222)] [gbkey=CDS]
1102072	1911	24.79	52.96	1.0951448507205	3.91081851954397e-37	Up	6.29174e-38	SCO6633	NA	GO:0043531//ADP binding	NA	NA	WP_011031059.1//MULTISPECIES: ATP-binding protein [Streptomyces]	[locus_tag=SCO6633] [db_xref=GeneID:1102072] [protein=transcriptional regulator] [protein_id=NP_630709.1] [location=7360499..7362409] [gbkey=CDS]
1100843	669	15.12	32.30	1.09507602536021	3.63832916191963e-08	Up	1.221674e-08	SCO5403	GO:0005829//cytosol;GO:0032993//protein-DNA complex	GO:0001216//bacterial-type RNA polymerase transcriptional activator activity, sequence-specific DNA binding;GO:0003677//DNA binding;GO:0000976//transcription regulatory region sequence-specific DNA binding;GO:0000156//phosphorelay response regulator activity;GO:0003700//DNA binding transcription factor activity	GO:0000160//phosphorelay signal transduction system;GO:0006355//regulation of transcription, DNA-templated	NA	WP_003973594.1//MULTISPECIES: response regulator transcription factor [Streptomyces]	[locus_tag=SCO5403] [db_xref=GeneID:1100843] [protein=two-component system response regulator] [protein_id=NP_629542.1] [location=5875298..5875966] [gbkey=CDS]
1098247	567	31.15	66.50	1.09412217736455	4.17893551193376e-13	Up	1.123982e-13	SCO2813	NA	GO:0008703//5-amino-6-(5-phosphoribosylamino)uracil reductase activity	GO:0009231//riboflavin biosynthetic process	NA	WP_003975987.1//MULTISPECIES: dihydrofolate reductase family protein [Streptomyces]	[locus_tag=SCO2813] [db_xref=GeneID:1098247] [protein=hypothetical protein] [protein_id=NP_627042.1] [location=3071960..3072526] [gbkey=CDS]
1099552	2124	62.32	133.02	1.09387603752679	7.57512291678832e-102	Up	6.79806e-103	SCO4115	NA	GO:0004066//asparagine synthase (glutamine-hydrolyzing) activity	GO:0006529//asparagine biosynthetic process	NA	WP_037666492.1//MULTISPECIES: asparagine synthase [Streptomyces]	[locus_tag=SCO4115] [db_xref=GeneID:1099552] [protein=hypothetical protein] [protein_id=NP_733627.1] [location=4515796..4517919] [gbkey=CDS]
1102694	1632	2.98	6.36	1.09371443482219	9.81698140449438e-05	Up	4.12074e-05	SCO7256	NA	GO:0008233//peptidase activity;GO:0016787//hydrolase activity	NA	NA	WP_011031546.1//MULTISPECIES: alpha/beta hydrolase [Streptomyces]	[locus_tag=SCO7256] [db_xref=GeneID:1102694] [protein=protease] [protein_id=NP_631312.1] [location=complement(8067580..8069211)] [gbkey=CDS]
1100360	1428	130.69	278.74	1.0927712934943	4.84580718045113e-140	Up	3.3774e-141	SCO4919	NA	GO:0050660//flavin adenine dinucleotide binding;GO:0003955//NAD(P)H dehydrogenase (quinone) activity;GO:0016491//oxidoreductase activity	GO:0055114//oxidation-reduction process;GO:0045454//cell redox homeostasis	K00382//dihydrolipoamide dehydrogenase [EC:1.8.1.4]	WP_030872192.1//MULTISPECIES: NAD(P)H-quinone dehydrogenase [Streptomyces]	[locus_tag=SCO4919] [db_xref=GeneID:1100360] [protein=flavoprotein disulfide reductase] [protein_id=NP_629072.1] [location=5352587..5354014] [gbkey=CDS]
1096221	1236	58.74	125.21	1.09193461812679	1.38197497909548e-54	Up	1.801474e-55	SCO0798	NA	GO:0017057//6-phosphogluconolactonase activity;GO:0016853//isomerase activity	NA	NA	WP_011027362.1//MULTISPECIES: lactonase family protein [Streptomyces]	[locus_tag=SCO0798] [db_xref=GeneID:1096221] [protein=hypothetical protein] [protein_id=NP_625099.1] [location=844881..846116] [gbkey=CDS]
1096895	2106	42.98	91.55	1.09089440325692	1.53009780705347e-69	Up	1.762028e-70	SCO1469	NA	GO:0004252//serine-type endopeptidase activity	NA	NA	WP_011027803.1//MULTISPECIES: trypsin-like peptidase domain-containing protein [Streptomyces]	[locus_tag=SCO1469] [db_xref=GeneID:1096895] [protein=hypothetical protein] [protein_id=NP_625750.1] [location=complement(1568408..1570513)] [gbkey=CDS]
1098426	555	27.73	59.02	1.08975630439253	1.99941459981768e-11	Up	5.74704e-12	SCO2993	NA	NA	NA	NA	WP_011028702.1//MULTISPECIES: hypothetical protein [Streptomyces]	[locus_tag=SCO2993] [db_xref=GeneID:1098426] [protein=hypothetical protein] [protein_id=NP_627216.1] [location=3261047..3261601] [gbkey=CDS]
1101155	1866	11.00	23.41	1.08962141069999	1.59766813722312e-16	Up	3.87434e-17	SCO5716	GO:0030288//outer membrane-bounded periplasmic space;GO:0043190//ATP-binding cassette (ABC) transporter complex	GO:1904680//peptide transmembrane transporter activity	GO:0055085//transmembrane transport;GO:0015833//peptide transport	K02035//peptide/nickel transport system substrate-binding protein	WP_011030408.1//MULTISPECIES: ABC transporter substrate-binding protein [Streptomyces]	[locus_tag=SCO5716] [db_xref=GeneID:1101155] [protein=peptide transport system peptide binding protein] [protein_id=NP_629842.1] [location=complement(6231310..6233175)] [gbkey=CDS]
1100929	939	15.10	32.13	1.08937243125897	2.90398003076923e-11	Up	8.40796e-12	SCO5489	NA	GO:0016787//hydrolase activity	NA	NA	WP_011030275.1//alpha/beta hydrolase [Streptomyces coelicolor]	[locus_tag=SCO5489] [db_xref=GeneID:1100929] [protein=hypothetical protein] [protein_id=NP_733666.1] [location=complement(5974936..5975874)] [gbkey=CDS]
1101943	1131	16.00	34.02	1.08831123588866	2.93447395920449e-14	Up	7.53898e-15	SCO6504	NA	NA	NA	NA	WP_153177060.1//cyclase [Streptomyces sp. SYP-A7193]	[locus_tag=SCO6504] [db_xref=GeneID:1101943] [protein=hypothetical protein] [protein_id=NP_630586.1] [location=7196479..7197609] [gbkey=CDS]
1097454	900	16.79	35.62	1.08508528616459	8.69320177015755e-12	Up	2.45774e-12	SCO2020	NA	NA	NA	NA	WP_011028100.1//MULTISPECIES: hypothetical protein [Streptomyces]	[locus_tag=SCO2020] [db_xref=GeneID:1097454] [protein=hypothetical protein] [protein_id=NP_626281.1] [location=2165859..2166758] [gbkey=CDS]
1095689	792	7.78	16.50	1.08462396414699	2.31726660892388e-05	Up	9.25328e-06	SCO0265	NA	NA	NA	K06996//uncharacterized protein	WP_003978600.1//MULTISPECIES: VOC family protein [Streptomyces]	[locus_tag=SCO0265] [db_xref=GeneID:1095689] [protein=hydroxylase] [protein_id=NP_624595.1] [location=253499..254290] [gbkey=CDS]
1100024	1263	282.39	598.74	1.08424065476242	1.43133278066465e-259	Up	6.20688e-261	SCO4584	GO:0016021//integral component of membrane	NA	NA	NA	WP_003974363.1//MULTISPECIES: outer membrane lipoprotein carrier protein LolA [Streptomyces]	[locus_tag=SCO4584] [db_xref=GeneID:1100024] [protein=hypothetical protein] [protein_id=NP_628746.1] [location=5006187..5007449] [gbkey=CDS]
1097869	528	144.79	306.72	1.08296027677355	4.0310933957529e-51	Up	5.47126e-52	SCO2435	NA	NA	NA	NA	WP_011028350.1//MULTISPECIES: hypothetical protein [Streptomyces]	[locus_tag=SCO2435] [db_xref=GeneID:1097869] [protein=hypothetical protein] [protein_id=NP_626678.1] [location=2613322..2613849] [gbkey=CDS]
1097429	381	44.08	93.27	1.08128889349106	2.67385443245694e-11	Up	7.72766e-12	SCO1995	NA	NA	NA	NA	WP_003976823.1//MULTISPECIES: tetratricopeptide repeat protein [Streptomyces]	[locus_tag=SCO1995] [db_xref=GeneID:1097429] [protein=hypothetical protein] [protein_id=NP_626256.1] [location=complement(2130961..2131341)] [gbkey=CDS]
1097627	954	337.99	714.94	1.08084160890216	7.69307377297297e-228	Up	3.72912e-229	SCO2194	GO:0005737//cytoplasm	GO:0046872//metal ion binding;GO:0051539//4 iron, 4 sulfur cluster binding;GO:0016992//lipoate synthase activity	GO:0009249//protein lipoylation	K03644//lipoyl synthase [EC:2.8.1.8]	WP_003976621.1//MULTISPECIES: lipoyl synthase [Streptomyces]	[locus_tag=SCO2194] [db_xref=GeneID:1097627] [protein=lipoyl synthase] [protein_id=NP_626446.1] [location=2361907..2362860] [gbkey=CDS]
1102954	1917	192.79	407.38	1.0793449330202	3.00778963197492e-272	Up	1.257022e-273	SCO7516	GO:0005829//cytosol;GO:0005737//cytoplasm	GO:0005524//ATP binding;GO:0051082//unfolded protein binding	GO:0006457//protein folding;GO:0009408//response to heat;GO:0006974//cellular response to DNA damage stimulus	K04079//molecular chaperone HtpG	WP_003971629.1//MULTISPECIES: molecular chaperone HtpG [Streptomyces]	[locus_tag=SCO7516] [db_xref=GeneID:1102954] [protein=heat shock protein 90] [protein_id=NP_631561.1] [location=8329972..8331888] [gbkey=CDS]
1099470	957	1089.92	2301.90	1.07860291549264	0	Up	0	SCO4034	NA	GO:0003677//DNA binding;GO:0016987//sigma factor activity;GO:0003700//DNA binding transcription factor activity	GO:0006355//regulation of transcription, DNA-templated;GO:0006352//DNA-templated transcription, initiation	K03090//RNA polymerase sigma-B factor	WP_003974928.1//MULTISPECIES: RNA polymerase sigma factor SigF [Streptomyces]	[locus_tag=SCO4034] [db_xref=GeneID:1099470] [protein=RNA polymerase sigma factor] [protein_id=NP_628216.1] [location=complement(4430684..4431640)] [gbkey=CDS]
1099327	849	59.90	126.47	1.07816729509996	2.76720872580645e-36	Up	4.4954e-37	SCO3891	GO:0016021//integral component of membrane	NA	NA	NA	WP_011029294.1//MULTISPECIES: hypothetical protein [Streptomyces]	[locus_tag=SCO3891] [db_xref=GeneID:1099327] [protein=hypothetical protein] [protein_id=NP_628077.1] [location=complement(4281711..4282559)] [gbkey=CDS]
1100351	405	22.32	47.11	1.07769630483873	1.29205872727273e-06	Up	4.72948e-07	SCO4910	NA	NA	NA	NA	WP_011029941.1//MULTISPECIES: hypothetical protein [Streptomyces]	[locus_tag=SCO4910] [db_xref=GeneID:1100351] [protein=hypothetical protein] [protein_id=NP_629063.1] [location=5342180..5342584] [gbkey=CDS]
1103215	768	24.43	51.54	1.07703867359236	6.49174597894737e-14	Up	1.696716e-14	SCO7778	NA	GO:0003677//DNA binding;GO:0003700//DNA binding transcription factor activity	GO:0045892//negative regulation of transcription, DNA-templated;GO:0006355//regulation of transcription, DNA-templated	NA	WP_011031904.1//MULTISPECIES: helix-turn-helix domain-containing protein [Streptomyces]	[locus_tag=SCO7778] [db_xref=GeneID:1103215] [protein=transcriptional regulator] [protein_id=NP_631810.1] [location=8605797..8606564] [gbkey=CDS]
1101441	2715	208.18	439.00	1.07638946520006	0	Up	0	SCO5999	GO:0005829//cytosol	GO:0003994//aconitate hydratase activity;GO:0051539//4 iron, 4 sulfur cluster binding;GO:0047780//citrate dehydratase activity	GO:0006099//tricarboxylic acid cycle;GO:0006101//citrate metabolic process	K01681//aconitate hydratase [EC:4.2.1.3]	WP_003972923.1//MULTISPECIES: aconitate hydratase AcnA [Streptomyces]	[locus_tag=SCO5999] [db_xref=GeneID:1101441] [protein=aconitate hydratase] [protein_id=NP_630114.1] [location=6575305..6578019] [gbkey=CDS]
1095659	939	17.11	36.07	1.07595966329816	2.75694576643026e-12	Up	7.63912e-13	SCO0235	NA	GO:0000253//3-keto sterol reductase activity;GO:0016491//oxidoreductase activity	NA	NA	WP_011026947.1//MULTISPECIES: SDR family oxidoreductase [Streptomyces]	[locus_tag=SCO0235] [db_xref=GeneID:1095659] [protein=short chain dehydrogenase] [protein_id=NP_624567.1] [location=223294..224232] [gbkey=CDS]
1098815	180	100.90	212.56	1.07494395849679	5.96542861350692e-09	Up	1.921004e-09	SCO3378	GO:0016021//integral component of membrane	NA	NA	NA	WP_011028944.1//MULTISPECIES: membrane protein [Streptomyces]	[locus_tag=SCO3378] [db_xref=GeneID:1098815] [protein=small membrane protein] [protein_id=NP_627586.1] [location=complement(3741763..3741942)] [gbkey=CDS]
1101960	957	6.59	13.88	1.07465719757021	1.85651998217233e-05	Up	7.36722e-06	SCO6521	NA	NA	NA	NA	WP_011030983.1//MULTISPECIES: hypothetical protein [Streptomyces]	[locus_tag=SCO6521] [db_xref=GeneID:1101960] [protein=hypothetical protein] [protein_id=NP_630602.1] [location=7211022..7211978] [gbkey=CDS]
1097731	783	10.46	22.03	1.07458664345394	1.15175803303411e-06	Up	4.20234e-07	SCO2297	GO:0005829//cytosol	NA	GO:0033194//response to hydroperoxide	K09861//uncharacterized protein	WP_003976516.1//MULTISPECIES: peroxide stress protein YaaA [Streptomyces]	[locus_tag=SCO2297] [db_xref=GeneID:1097731] [protein=hypothetical protein] [protein_id=NP_626545.1] [location=2466581..2467363] [gbkey=CDS]
1100109	633	69.27	145.88	1.07447952584084	4.19612274688188e-30	Up	7.49288e-31	SCO4668	NA	NA	GO:0000160//phosphorelay signal transduction system;GO:0006355//regulation of transcription, DNA-templated	NA	EOY44737.1//putative two-component system response regulator [Streptomyces lividans 1326]	[locus_tag=SCO4668] [db_xref=GeneID:1100109] [protein=two-component system response regulator] [protein_id=NP_628828.1] [location=5098476..5099108] [gbkey=CDS]
1096901	2151	10.95	23.04	1.07320984695378	2.95343041926346e-18	Up	6.8293e-19	SCO1475	GO:1990077//primosome complex	GO:0003677//DNA binding;GO:0005524//ATP binding;GO:0043138//3'-5' DNA helicase activity;GO:0008270//zinc ion binding;GO:0003678//DNA helicase activity	GO:0006302//double-strand break repair;GO:0006269//DNA replication, synthesis of RNA primer;GO:0006270//DNA replication initiation;GO:0006268//DNA unwinding involved in DNA replication;GO:0006310//DNA recombination	K04066//primosomal protein N' (replication factor Y) (superfamily II helicase) [EC:3.6.4.-]	WP_011027807.1//MULTISPECIES: primosomal protein N' [Streptomyces]	[locus_tag=SCO1475] [db_xref=GeneID:1096901] [protein=primosome assembly protein PriA] [protein_id=NP_625756.1] [location=complement(1575452..1577602)] [gbkey=CDS]
1095605	987	1504.10	3164.41	1.07303604847239	0	Up	0	SCO0181	NA	NA	NA	NA	WP_011026905.1//MULTISPECIES: universal stress protein [Streptomyces]	[locus_tag=SCO0181] [db_xref=GeneID:1095605] [protein=hypothetical protein] [protein_id=NP_624517.1] [location=complement(169584..170570)] [gbkey=CDS]
1098254	348	27.71	58.29	1.07284169082508	1.09444251043916e-06	Up	3.98318e-07	SCO2820	NA	NA	NA	NA	WP_003975980.1//MULTISPECIES: hypothetical protein [Streptomyces]	[locus_tag=SCO2820] [db_xref=GeneID:1098254] [protein=hypothetical protein] [protein_id=NP_627049.1] [location=complement(3079945..3080292)] [gbkey=CDS]
1097495	975	61.79	129.90	1.07195615223224	9.24768229119442e-43	Up	1.389636e-43	SCO2061	GO:0005886//plasma membrane	GO:0005524//ATP binding;GO:0015437//lipopolysaccharide-transporting ATPase activity;GO:0016887//ATPase activity	NA	K01990//ABC-2 type transport system ATP-binding protein	EFD69842.1//ABC transport ATP-binding subunit [Streptomyces lividans TK24]	[locus_tag=SCO2061] [db_xref=GeneID:1097495] [protein=ABC transport ATP-binding subunit] [protein_id=NP_626321.1] [location=complement(2208825..2209799)] [gbkey=CDS]
1095556	2760	14.19	29.83	1.07188938827466	8.73162827591241e-30	Up	1.567186e-30	SCO0132	NA	GO:0003677//DNA binding	GO:0006355//regulation of transcription, DNA-templated	NA	WP_161269933.1//MULTISPECIES: AAA family ATPase [Streptomyces]	[locus_tag=SCO0132] [db_xref=GeneID:1095556] [protein=transcriptional regulator] [protein_id=NP_624471.1] [location=122743..125502] [gbkey=CDS]
1099437	876	16.26	34.15	1.07055832110242	8.01817814222222e-11	Up	2.36354e-11	SCO4001	NA	NA	NA	NA	WP_011029372.1//MULTISPECIES: bifunctional DNA primase/polymerase [Streptomyces]	[locus_tag=SCO4001] [db_xref=GeneID:1099437] [protein=hypothetical protein] [protein_id=NP_628183.1] [location=complement(4395671..4396546)] [gbkey=CDS]
1096022	930	49.47	103.89	1.07043098875976	1.14758347220107e-32	Up	1.97403e-33	SCO0599	NA	GO:0016301//kinase activity	NA	NA	WP_011027235.1//MULTISPECIES: MEDS domain-containing protein [Streptomyces]	[locus_tag=SCO0599] [db_xref=GeneID:1096022] [protein=regulator of sig8] [protein_id=NP_624911.1] [location=638801..639730] [gbkey=CDS]
1097243	519	91.20	191.31	1.06880655752871	5.22462771618625e-31	Up	9.261e-32	SCO1809	NA	GO:0016853//isomerase activity	NA	K08296//phosphohistidine phosphatase [EC:3.1.3.-]	WP_003977013.1//MULTISPECIES: histidine phosphatase family protein [Streptomyces]	[locus_tag=SCO1809] [db_xref=GeneID:1097243] [protein=hypothetical protein] [protein_id=NP_626078.1] [location=complement(1940314..1940832)] [gbkey=CDS]
1103042	885	41.22	86.38	1.06735281166777	7.53770628146143e-26	Up	1.459548e-26	SCO7604	NA	GO:0004527//exonuclease activity;GO:0004519//endonuclease activity	GO:0006506//GPI anchor biosynthetic process	NA	WP_011031774.1//MULTISPECIES: endonuclease/exonuclease/phosphatase family protein [Streptomyces]	[locus_tag=SCO7604] [db_xref=GeneID:1103042] [protein=hypothetical protein] [protein_id=NP_631645.1] [location=8430895..8431779] [gbkey=CDS]
1095809	1935	196.55	411.67	1.06659195390808	2.22789987735849e-272	Up	9.28169999999999e-274	SCO0386	NA	GO:0005524//ATP binding;GO:0004066//asparagine synthase (glutamine-hydrolyzing) activity	GO:0006541//glutamine metabolic process;GO:0006529//asparagine biosynthetic process	K01953//asparagine synthase (glutamine-hydrolysing) [EC:6.3.5.4]	WP_011027075.1//MULTISPECIES: asparagine synthase (glutamine-hydrolyzing) [Streptomyces]	[locus_tag=SCO0386] [db_xref=GeneID:1095809] [protein=asparagine synthetase] [protein_id=NP_624708.1] [location=403034..404968] [gbkey=CDS]
1095806	1224	628.23	1314.96	1.06565417152154	0	Up	0	SCO0383	NA	GO:0016757//transferase activity, transferring glycosyl groups;GO:0004373//glycogen (starch) synthase activity;GO:0016740//transferase activity	NA	NA	EFD71577.1//conserved hypothetical protein [Streptomyces lividans TK24]	[locus_tag=SCO0383] [db_xref=GeneID:1095806] [protein=hypothetical protein] [protein_id=NP_624705.1] [location=398881..400104] [gbkey=CDS]
1096902	1209	452.98	947.58	1.0648003950846	0	Up	0	SCO1476	GO:0005829//cytosol;GO:0005737//cytoplasm	GO:0000287//magnesium ion binding;GO:0005524//ATP binding;GO:0004478//methionine adenosyltransferase activity	GO:0006730//one-carbon metabolic process;GO:0006556//S-adenosylmethionine biosynthetic process	K00789//S-adenosylmethionine synthetase [EC:2.5.1.6]	WP_003977350.1//MULTISPECIES: methionine adenosyltransferase [Streptomyces]	[locus_tag=SCO1476] [db_xref=GeneID:1096902] [protein=S-adenosylmethionine synthetase] [protein_id=NP_625757.1] [location=complement(1577727..1578935)] [gbkey=CDS]
1101804	669	7.47	15.62	1.06421430535274	0.00025665232069378	Up	0.0001124388	SCO6363	NA	GO:0003677//DNA binding	GO:0000160//phosphorelay signal transduction system;GO:0006355//regulation of transcription, DNA-templated	NA	WP_030348884.1//response regulator transcription factor [Streptomyces sp. NRRL S-1022]	[locus_tag=SCO6363] [db_xref=GeneID:1101804] [protein=two-component regulator] [protein_id=NP_630455.1] [location=7024013..7024681] [gbkey=CDS]
1102481	333	34.43	71.93	1.06292742319698	1.64822719230769e-07	Up	5.72658e-08	SCO7043	NA	NA	GO:0006355//regulation of transcription, DNA-templated	NA	WP_011031397.1//MULTISPECIES: helix-turn-helix domain-containing protein [Streptomyces]	[locus_tag=SCO7043] [db_xref=GeneID:1102481] [protein=hypothetical protein] [protein_id=NP_631105.1] [location=7835383..7835715] [gbkey=CDS]
1095894	981	5.74	11.99	1.06270901673854	7.11651960858586e-05	Up	2.95364e-05	SCO0471	NA	GO:0043565//sequence-specific DNA binding;GO:0003700//DNA binding transcription factor activity	NA	NA	WP_011027143.1//MULTISPECIES: AraC family transcriptional regulator [Streptomyces]	[locus_tag=SCO0471] [db_xref=GeneID:1095894] [protein=AraC family transcription regulator] [protein_id=NP_624790.1] [location=491901..492881] [gbkey=CDS]
1096243	360	30.72	64.12	1.06159620943339	2.05874793630573e-07	Up	7.19874e-08	SCO0820	NA	NA	NA	NA	WP_003978039.1//MULTISPECIES: cupin domain-containing protein [Streptomyces]	[locus_tag=SCO0820] [db_xref=GeneID:1096243] [protein=hypothetical protein] [protein_id=NP_625120.1] [location=complement(869978..870337)] [gbkey=CDS]
1097597	3126	81.19	169.39	1.06097475738103	7.00845953669725e-183	Up	4.00326e-184	SCO2164	GO:0016020//membrane;GO:0016021//integral component of membrane	GO:0022857//transmembrane transporter activity	NA	NA	WP_003976652.1//MULTISPECIES: efflux RND transporter permease subunit [Streptomyces]	[locus_tag=SCO2164] [db_xref=GeneID:1097597] [protein=integral membrane efflux protein] [protein_id=NP_733561.1] [location=complement(2326327..2329452)] [gbkey=CDS]
1095763	588	30.51	63.60	1.05974458559306	1.90108180685062e-12	Up	5.23526e-13	SCO0340	NA	NA	NA	NA	WP_003978526.1//MULTISPECIES: hypothetical protein [Streptomyces]	[locus_tag=SCO0340] [db_xref=GeneID:1095763] [protein=hypothetical protein] [protein_id=NP_624664.1] [location=complement(342578..343165)] [gbkey=CDS]
1096586	900	78.26	163.10	1.05940976669845	4.5234452693383e-48	Up	6.35878e-49	SCO1163	NA	NA	NA	NA	WP_011027621.1//MULTISPECIES: DUF2236 domain-containing protein [Streptomyces]	[locus_tag=SCO1163] [db_xref=GeneID:1096586] [protein=hypothetical protein] [protein_id=NP_625455.1] [location=complement(1223235..1224134)] [gbkey=CDS]
[truncated: 726 more rows]

## Sheet: 24hWT1-VS-24hLON3.PossionDis_Me
GeneID	Length	24hWT1-Expression	24hLON3-Expression	log2FoldChange(24hLON3/24hWT1)	FDR	Up/Down-Regulation(24hLON3/24hWT1)	Pvalue	Symbol	Cellular Component	Molecular Function	Biological Process	Kegg Orthology	Nr Description	Desc
[truncated: 1,808 more rows]

## Sheet: 24hWT3-VS-24hLON2.PossionDis_Me
GeneID	Length	24hWT3-Expression	24hLON2-Expression	log2FoldChange(24hLON2/24hWT3)	FDR	Up/Down-Regulation(24hLON2/24hWT3)	Pvalue	Symbol	Cellular Component	Molecular Function	Biological Process	Kegg Orthology	Nr Description	Desc
[truncated: 1,525 more rows]

## Sheet: 24hWT3-VS-24hLON3.PossionDis_Me
GeneID	Length	24hWT3-Expression	24hLON3-Expression	log2FoldChange(24hLON3/24hWT3)	FDR	Up/Down-Regulation(24hLON3/24hWT3)	Pvalue	Symbol	Cellular Component	Molecular Function	Biological Process	Kegg Orthology	Nr Description	Desc
[truncated: 1,550 more rows]

[truncated: 4 more sheets: 72hWT1-VS-72hLON2.PossionDis_Me, 72hWT1-VS-72hLON3.PossionDis_Me, 72hWT3-VS-72hLON2.PossionDis_Me, 72hWT3-VS-72hLON3.PossionDis_Me]
