# Supplementary material for: Lon protease reprograms cellular physiology of Streptomyces coelicolor resulting in enhance antibiotic production
Source: Front Microbiol. 2026 Mar 16;17:1789434. doi: 10.3389/fmicb.2026.1789434 (PMC13033682; doi:10.3389/fmicb.2026.1789434)
Supplement: Supplementary file 4 [file Table_3.xlsx]

## Sheet: Sayfa1
Average Sco-pRAlon 24h/WT 24h log2 FC	Average Sco-pRAlon 72 h/WT 72h log2 FC	Sco-pRAlon 24h/WT 24h p.value	Sco-pRAlon 24h/WT 24h FDR	Sco-pRAlon 72h/WT 72h p.value	Sco-pRAlon 72h/WT 72h FDR	Gene	Description
Secondary metabolism
Antibiotics
Actinorhodin (ACT) biosynthetic gene cluster (SCO5071–SCO5092)
2.20459		0.0138789	0.00728462			SCO5071	hydroxylacyl-CoA dehydrogenase
1.79002	3.69308	0.000860957	0.000412866	0.0479981	0.0119851	SCO5072	hydroxylacyl-CoA dehydrogenase
1.63204	3.47472	0.00196258	0.000963576	0.0353013	0.00834741	SCO5073	putative oxidoreductase
1.97032	4.38368	0.0244503	0.0130098	0.0259167	0.00571767	SCO5074	actVI-3,putative dehydratase
1.9997	3.59032	0.00733804	0.00377204	0.0283646	0.00636582	SCO5075	putative oxidoreductase
1.56776	2.68345	0.00191413	0.000937485	0.0419066	0.0102203	SCO5076	actVA1, integral membrane protein
2.31362	3.20631	0.0335065	0.0179427	0.0109673	0.00211824	SCO5078	actVA3, hypothetical protein
2.70272	3.56193	0.00863825	0.00446119	0.0301987	0.00688648	SCO5079	actVA4, conserved hypothetical protein
2.25373	3.20254	0.00363017	0.00181435	0.00594336	0.00105016	SCO5080	actVA5, possible hydrolase
2.19069	3.15355	0.00145223	0.000704563	0.0184142	0.0038446	SCO5081	actVA6, hypothetical protein
	1.41442			0.0306686	0.00701823	SCO5082	actII-1, putative transcriptional regulatory protein
	2.73032			0.0291005	0.00658934	SCO5085	actII-4, actinorhodin cluster activator protein
2.83016	3.42348	0.00314246	0.00156304	0.032322	0.00748087	SCO5086	actIII, ketoacyl reductase
2.79486	3.63894	0.0148422	0.00779914	0.0211465	0.00450836	SCO5087	actIORF1, actinorhodin polyketide beta-ketoacyl synthase alpha subunit
2.69046	3.59594	0.0172115	0.00908904	0.00598933	0.00106189	SCO5088	actIORF2, actinorhodin polyketide beta-ketoacyl synthase beta subunit
2.73395	4.2923	0.0291144	0.0155499	0.0260794	0.00576927	SCO5089	actIORF3, actinorhodin polyketide synthase acyl carrier protein
2.83471	3.81033	0.00852113	0.00439729	0.00376002	0.000618376	SCO5090	actVII, actinorhodin polyketide synthase bifunctional cyclase/dehydratase
2.73751	3.65078	0.00301365	0.00149776	0.00369257	0.000604319	SCO5091	actIV, cyclase
3.00983	3.70948	0.00664613	0.00339904	0.0041674	0.000696238	SCO5092	actVB, actinorhodin polyketide putative dimerase
Undecylprodigiosin (RED) biosynthetic gene cluster (SCO5877–SCO5898)
1.70781	3.40315	0.000452636	0.000212973	0.0050266	0.000868012	SCO5877	redD, transcriptional regulator RedD
1.89873	2.49988	0.00390499	0.00196033	0.00516925	0.000901976	SCO5878	redX, polyketide synthase RedX
1.76354	2.29347	0.0155119	0.00816353	1.21911e-07	1.25677e-08	SCO5879	redW, acyl-coa dehydrogenase RedW
2.87919	2.37884	0.00714132	0.00366376	0.000721865	9.75807e-05	SCO5880	redY, RedY protein
	3.54541			0.00238907	0.000373742	SCO5882	redV, RedV protein
	3.01309			0.00570562	0.0010093	SCO5883	redU, hypothetical protein SC3F7.03c
3.38057	3.34862	0.0328147	0.0175591	0.000278817	3.40553e-05	SCO5884	hypothetical protein SC3F7.04c
2.73602	4.22828	0.0491414	0.0265222	0.000628034	8.33852e-05	SCO5885	putative membrane protein
2.96477	3.25552	0.0393996	0.0211617	0.00866359	0.00163854	SCO5886	redR, 3-oxoacyl-[acyl-carrier-protein] synthase II
	3.07563			1.50425e-06	1.56882e-07	SCO5887	redQ, acyl carrier protein
	3.92723			0.0350966	0.00835533	SCO5888	redP, 3-oxoacyl-[acyl-carrier-protein] synthase
3.66942	3.56469	0.0370594	0.0198899	0.0373482	0.00899623	SCO5889	redO, hypothetical protein SC3F7.09
	3.58259			0.00201133	0.000305774	SCO5890	redN, putative 8-amino-7-oxononanoate synthase
3.00976	3.71095	0.0457586	0.0246597	0.000788656	0.000107558	SCO5891	redM, putative peptide synthase
3.19909	4.72564	0.0402375	0.0216359	0.0321009	0.0074812	SCO5893	redK, oxidoreductase
3.35908	4.20938	0.0391013	0.0209936	0.0325292	0.00761364	SCO5894	redJ, thioesterase
3.15156	4.55909	0.0294482	0.01574	0.0409759	0.0100509	SCO5895	redI, putative methyltransferase
3.31291	3.72575	0.0445851	0.0240005	0.00244808	0.000385427	SCO5896	redH, phosphoenolpyruvate-utilizing enzyme
	3.84837			0.0395287	0.00963244	SCO5897	redG, putative oxidase
2.77569	3.18696	0.0293657	0.01569	0.0120251	0.00238284	SCO5898	redF, probable membrane protein
Calcium-dependent antibiotic (CDA) biosynthetic gene cluster (SCO3210–SCO3249)
2.59296	3.35301	0.00129076	0.000625704	0.00804713	0.00151227	SCO3210	aro, putative 2-dehydro-3-deoxyheptonate aldolase
2.82425	3.69137	0.0017164	0.000835826	0.0102739	0.00198843	SCO3211	trpC2, putative indoleglycerol phosphate synthase
2.47671	3.139	0.0127391	0.00667102	0.00726383	0.00134321	SCO3212	trpD2, probable anthranilate phosphoribotransferase
2.3143	3.30389	0.0216656	0.0115107	0.0260559	0.00581634	SCO3213	trpG, probable anthranilate synthase component II
2.24357	3.12254	0.0120538	0.00630249	0.0214991	0.00465254	SCO3214	trpE2, probable anthranilate synthase component I
2.22864	2.92302	0.0149253	0.00784882	0.0167846	0.00347743	SCO3215	hypothetical protein
1.536		0.00228389	0.00112683			SCO3217	cdaR, putative transcriptional regulator
2.19626	2.36603	1.04059e-06	4.47039e-07	4.5381e-05	5.06053e-06	SCO3218	putative small conserved hypothetical protein
2.03177	3.45493	0.000386206	0.000181097	0.0152713	0.00312104	SCO3220	putative secreted protein
2.54755	3.21836	0.00226501	0.00111706	0.0169337	0.00351173	SCO3221	putative oxidoreductase
2.47193	2.76746	0.00416241	0.00209706	0.00507823	0.000881001	SCO3222	putative secreted protein
	-2.411			0.00108192	0.000152545	SCO3224	putative ABC transporter ATP-binding protein
	-1.29787			0.00348779	0.000570805	SCO3225	absA1, two component sensor kinase
2.4115	2.53705	0.00732442	0.00376504	0.00278519	0.000448558	SCO3227	partial CDS, possible aminotransferase
	2.74667			0.0182642	0.00384992	SCO3228	putative glycolate oxidase
2.12888	2.59587	0.0136588	0.00716633	0.0144394	0.00293074	SCO3229	putative 4-hydroxyphenylpyruvic acid dioxygenase
2.71773	2.58062	0.0193575	0.0102689	0.00682295	0.00124937	SCO3230	cdaPSI, CDA peptide synthetase I
2.81631	2.72321	0.0120941	0.00632844	0.00542546	0.000951034	SCO3231	cdaPS2, CDA peptide synthetase II
2.54549	3.24241	0.0168616	0.00890086	0.0111286	0.00218063	SCO3232	cdaPS3, CDA peptide synthetase III
3.00824	3.54922	0.00325718	0.00162337	0.00845524	0.00159405	SCO3233	putative hydrolase
3.10931	3.20898	0.00101678	0.000489015	0.030516	0.00703838	SCO3234	putative phosphotransferase
2.63239	2.36874	0.00269641	0.00133685	0.00516763	0.000900656	SCO3235	putative ABC transporte
2.29054	2.5256	0.000173691	7.98785e-05	0.00737878	0.00136891	SCO3236	putative oxygenase
2.78397	3.36456	0.00371579	0.00186162	0.00429357	0.000728512	SCO3237	conserved hypothetical protein
2.41309	3.41447	0.0005301	0.000250591	0.0058052	0.00103273	SCO3238	hypothetical protein
2.82781	3.2501	0.00216146	0.00106556	0.00183315	0.000273907	SCO3239	conserved hypothetical protein
2.74577	3.19314	0.00711354	0.00364808	0.0278583	0.00628012	SCO3240	conserved hypothetical protein
3.01172		0.00730113	0.0037516			SCO3241	putaive isomerase
2.32271	3.33229	0.0108123	0.00563603	0.0202206	0.00431097	SCO3243	putative myo-inositol phosphate synthase
2.52299	3.73403	0.000132322	6.0588e-05	0.0037494	0.000622644	SCO3244	putative secreted protein
2.44933	3.41063	0.000109807	5.00365e-05	0.0118312	0.00234205	SCO3245	putative salicylate hydroxylase (putative secreted protein)
2.70468	3.30991	8.65764e-05	3.92424e-05	0.00893857	0.00169951	SCO3246	fabH4, putative 3-oxoacyl-[acyl carrier protein] synthase III
2.33482	3.17664	0.000855231	0.000409948	0.00849619	0.00160347	SCO3247	putative acyl CoA oxidase
2.36488	2.7851	0.00318588	0.00158591	0.0296031	0.00680409	SCO3248	fabF3, putative 3-oxoacyl-[acyl carrier protein] synthase II
2.7553	2.84002	0.000100169	4.55644e-05	0.0120564	0.00239145	SCO3249	putative acyl carrier protein
Coelimycin (CPK) biosynthetic gene cluster (SCO6273–SCO6288)
	1.12599			0.00528344	0.000927198	SCO6275	putative type I polyketide synthase
	1.34891			0.000321045	3.99858e-05	SCO6276	putative secreted protein
-1.36821	1.35625	0.00111358	0.000538251	0.00127323	0.000183604	SCO6277	putative epoxide hydrolase
	1.44625			0.00114084	0.000161768	SCO6279	putative secreted oxidase
-1.19034		0.000232219	0.000107633			SCO6282	conserved hypothetical protein
	1.2926			4.97464e-05	5.55731e-06	SCO6284	putative 3-oxoacyl-[acyl-carrier protein] reductase
Others
Coelibactin (SCO7681-SCO7691)
	1.61178			0.00785104	0.00148359	SCO7683	putative non-ribosomal peptide synthase
	1.80232			0.000339357	4.25473e-05	SCO7685	conserved hypothetical protein
	1.55861			5.3346e-06	5.63959e-07	SCO7689	putative ABC transporter ATP-binding protein
	1.79475			0.00500049	0.00086869	SCO7690	putative ABC transporter ATP-binding protein
Coelichelin (SCO0489-SCO0499)
	1.49214			0.0101453	0.00198429	SCO0496	putative iron-siderophore permease transmembrane protein
1.08494		0.000190187	8.76935e-05			SCO0497	putative iron-siderophore permease transmembrane protein
	1.19619			6.5254e-06	6.95082e-07	SCO0498	putative peptide monooxygenase
Desferrioxamine (SCO2782-SCO2785)
-1.65883	-1.60204	0.00638337	0.00326722	0.0267347	0.00606022	SCO2782	putative pyridoxal-dependent decarboxylase
-1.43373		0.0140366	0.00738425			SCO2783	putative monooxygenase
Lantibiotic (SCO0267-SCO0270)
2.3527		0.00757404	0.00390855			SCO0268	hypothetical protein
1.50339		0.00342932	0.00171603			SCO0269	hypothetical protein
1.37248		0.0097782	0.00508718			SCO0270	conserved hypothetical protein
Hopanoid (SCO6759–SCO6771)
1.43716		0.00102978	0.000496304			SCO6760	putative phytoene synthase
1.40148		1.54967e-06	6.67608e-07			SCO6762	putative phytoene dehydrogenase
1.02957		1.86885e-08	7.91617e-09			SCO6763	putative polyprenyl synthatase
1.95706		0.000654962	0.000312112			SCO6764	putative squalene-hopene cyclase
1.90436		0.00125772	0.000609688			SCO6765	putative lipoprotein
1.50586		0.000252469	0.000117373			SCO6766	conserved hypothetical protein
1.84964		0.000292704	0.000136666			SCO6768	probable transketolase
1.87079	1.44257	0.00175366	0.00085608	0.0115717	0.00230506	SCO6769	probable aminotransferase
1.62662		0.0496807	0.0269228			SCO6770	putative DNA-binding protein
5-hydroxyectoine (SCO1864-SCO1867)
	1.26			1.12059e-05	1.20713e-06	SCO1865	putative aminotransferase
	2.17684			9.86008e-06	1.06018e-06	SCO1867	putative hydroxylase
Melanin (SCO2700- SCO2701)
	2.75666			0.000472399	6.15019e-05	SCO2700	melC2, tyrosinase (monophenol monooxygenase)
	2.95548			0.0072082	0.00134765	SCO2701	melC1, tyrosinase co-factor
Geosmin
1.32783	1.17399	0.0300887	0.0161487	1.47499e-06	1.5386e-07	SCO6073	putative cyclase
SapB (SCO6681-SCO6685)
1.30425	2.34472	0.0226128	0.0120592	0.0130103	0.00265165	SCO6681	ramC,putative serine/threonine protein kinase
2.22064	3.76539	0.00627635	0.0032137	0.0284732	0.00657997	SCO6682	ramS,hypothetical protein SC5A7.32
1.91535		0.00920428	0.0047849			SCO6683	ramA, putative ABC transporter
2.14818		0.00873645	0.00453118			SCO6684	ramB, putative ABC transporter
1.96054	2.5735	0.000388622	0.00018262	0.0462565	0.0117288	SCO6685	ramR, putative two-component system response regulator
2-methylisoborneol (SCO7700-SCO7701)
	3.21876			8.10752e-08	8.35961e-09	SCO7700	possible cyclase, 2-methylisoborneol synthase
1.95973	3.22255	0.037286	0.0201087	2.58657e-08	2.65143e-09	SCO7701	possible methyltransferase, 2-methylgeranyl diphosphate synthase
THN/flaviolin (SCO1205-SCO1208)
	-2.25523			0.00192048	0.000294333	SCO1205	hypothetical protein 2SCG58.05
	-2.55069			0.0479813	0.0123202	SCO1206	putative polyketide synthase
TCS and other regulators
	-1.49701			0.032324	0.00767735	SCO2165	abrB1, putative two component system response regulator
5.18774		0.000106964	4.87407e-05			SCO2517	ecrA1,putative two-component system response regulator
5.62198		0.0056704	0.0028932			SCO2518	ecrA2, putative two-component sensor kinase
	-1.62623			5.18753e-05	5.84833e-06	SCO5231	dasR,putative gntR-family transcriptional regulator
1.18125		4.31081e-06	1.87096e-06			SCO5404	rapA2,probable two-component sensor kinase
Stress response
Universal stress protein
1.28287	1.65288	1.53078e-06	6.59162e-07	0.00240175	0.000384472	SCO0167	conserved hypothetical protein SCJ1.16c
1.41409		0.00375975	0.00189194			SCO0172	hypothetical protein
1.292		0.000386796	0.000181917			SCO0178	hypothetical protein SCJ1.27
1.46141	1.48529	2.56044e-05	1.13849e-05	0.0329131	0.00789651	SCO0180	conserved hypothetical protein SCJ1.29c
1.13457	1.54166	3.32956e-07	1.42304e-07	7.03895e-05	8.09091e-06	SCO0181	hypothetical protein SCJ1.30c
	1.19371			5.94875e-05	6.76618e-06	SCO0200	conserved hypothetical protein SCJ12.12c
	-1.79389			1.25556e-05	1.36764e-06	SCO0937	hypothetical protein
1.32032		5.97379e-05	2.70055e-05			SCO7247	conserved hypothetical protein
1.16966		2.77461e-05	1.23817e-05			SCO7299	putative stress-inducible protein
Response to oxidative stress
1.15627	2.06344	1.81215e-05	8.00314e-06	0.0135724	0.00280705	SCO0379	katA, catalase (EC 1.11.1.6)
	1.68684			2.33951e-05	2.58121e-06	SCO0560	cpeB, catalase/peroxidase
-1.33926	-2.04071	1.30329e-05	5.74012e-06	0.00220432	0.000348446	SCO5031	ahpD, alkyl hydroperoxide reductase system hypothetical protein
	-1.45535			0.00420255	0.000726699	SCO5032	ahpC, alkyl hydroperoxide reductase,
	1.25385			0.00537319	0.000964695	SCO6270	putative oxidoreductase alpha-subunit
1.27127		0.00403927	0.00204232			SCO7590	katA2, catalase
Sos response
	2.1289			1.73451e-05	1.89979e-06	SCO5769	recA, recombinase A
1.15411		7.57274e-06	3.31554e-06			SCO0695	conserved hypothetical protein SCF42.05.
	1.52473			9.1392e-05	1.07434e-05	SCO5803	lexA,SOS regulatory protein
	1.11797			0.000128806	1.52966e-05	SCO1958	uvrA, ABC excision nuclease subunit A,
General stress response SigB homologues
1.79465		0.000169377	7.80644e-05			SCO0600	sigB,RNA polymerase sigma factor sig8
	-6.47697			0.0281395	0.00657623	SCO4035	sigF, RNA polymerase sigma factor
	1.59784			1.54023e-05	1.68699e-06	SCO5243	sigH,RNA polymerase sigma factor
1.25615		5.08542e-05	2.29384e-05			SCO7278	sigL ,putative RNA polymerase sigma factor
1.31013	1.87705	6.78601e-05	3.07861e-05	0.000581189	7.85801e-05	SCO7314	sigM,probable RNA polymerase sigma factor
Primary metabolism
Ribosomal protein synthesis
-1.25521		0.00785102	0.00407982			rplA	50S ribosomal protein L1
-1.65658		0.0109595	0.0057677			rplB	50S ribosomal protein L2
-1.63355		0.0351206	0.0190606			rplC	50S ribosomal protein L3
-1.61571		0.0243765	0.0131074			rplD	50S ribosomal protein L4
-1.60911		0.0104884	0.00551345			rplE	50S ribosomal protein L5
-1.50929		0.0102478	0.00538083			rplF	50S ribosomal protein L6
-1.69868		0.0189345	0.0101318			rplI	50S ribosomal protein L9
-1.91594		0.0110869	0.00583699			rplJ	50S ribosomal protein L10
-2.05335		0.010627	0.00558845			rplL	50S ribosomal protein L7/L12
-1.49005		5.51419e-07	2.36117e-07			rplM	50S ribosomal protein L13
-1.32361		5.12261e-06	2.23151e-06			rplN	50S ribosomal protein L14
-1.51631		0.00626424	0.00322258			rplO	50S ribosomal protein L15
-1.5941	1.1369	0.0038556	0.0019479	5.57542e-08	5.75997e-09	rplP	50S ribosomal protein L16
-1.35425	1.24393	0.0378454	0.0205774	1.6496e-05	1.81672e-06	rplR	50S ribosomal protein L18
	-1.20546			0.0047456	0.000845355	rplS	50S ribosomal protein L19
-1.35003		2.43614e-05	1.08322e-05			rplT	50S ribosomal protein L20
-1.9115		0.00589236	0.00302654			rplV	50S ribosomal protein L22
-1.46134		0.0116601	0.00615045			rplW	50S ribosomal protein L23
-1.2752	1.27397	0.00310156	0.00155265	0.000766234	0.00010821	rplX	50S ribosomal protein L24
-1.76549		0.0103221	0.00542188			rpsC	30S ribosomal protein S3
-1.11877		9.61195e-05	4.38765e-05			rpsD	30S ribosomal protein S4
-1.5039		0.0123143	0.00651032			rpsE	30S ribosomal protein S5
-1.59324		0.0070965	0.0036678			rpsH	30S ribosomal protein S8
-1.51094		0.0291727	0.0157624			rpsI	30S ribosomal protein S9
-1.64268		0.0130066	0.00688155			rpsL	30S ribosomal protein S12
-1.62407	1.8474	0.0252914	0.0136196	9.3345e-06	1.01303e-06	rpsN	30S ribosomal protein S14
	-1.23089			0.000704664	9.85258e-05	rpsO	30S ribosomal protein S15
-1.80702		0.00391871	0.00198372			rpsQ	30S ribosomal protein S17
Branched-Chain Amino Acid Metabolism
Catabolism
3.68754		4.40461e-08	1.86927e-08			SCO3829	bkdC2, putative dihydrolipoamide acyltransferase component E2
3.52867		1.19103e-05	5.2457e-06			SCO3830	bkdB2, putative branched-chain alpha keto acid dehydrogenase E1 beta subunit
4.36237		8.84735e-06	3.88424e-06			SCO3831	bkdA2, E1-alpha branched-chain alpha keto acid dehydrogenase
ABC transporter system
	2.19626			0.00162966	0.000252376	SCO2008	putative branched chain amino acid binding protein
	2.45327			0.000184194	2.26501e-05	SCO2009	putative branched chain amino acid transport permease
	2.51307			3.63571e-05	4.14988e-06	SCO2010	putative branched chain amino acid transport permease
	2.23731			0.000612353	8.45134e-05	SCO2011	putative branched chain amino acid transport ATP-binding protein
	2.06979			0.000454208	6.05003e-05	SCO2012	putative branched chain amino acid transport ATP-binding protein
Biosynthesis
	-1.15486			0.000305414	3.92719e-05	SCO4962	putative amino acid deaminase
-1.32624		0.00896966	0.00468272			SCO5512	ilvB, acetolactate synthase
-1.52119		0.000224278	0.000104402			SCO5529	putative 2-isopropylmalate synthase
	1.21454			0.00153941	0.000236548	SCO7154	ilvC2, ketol-acid reductoisomerase
N-acetylglucosamine (GlcNAc) / Diacetylchitobiose (GlcNAc₂) Transport Systems
-1.29526		3.71505e-09	1.57215e-09			SCO5232	dasA,putative sugar transporter sugar binding protein
-1.75485	1.70092	2.93354e-08	1.24496e-08	0.000312159	4.0327e-05	SCO5233	dasB,putative sugar transporter integral membrane protein
	1.6203			6.26837e-05	7.26804e-06	SCO6005	ngcE,putative lipoprotein
	1.96468			9.78347e-05	1.17166e-05	SCO6006	ngcF,probable transmembrane transport protein
	1.72384			0.00692591	0.00133656	SCO6007	ngcG,probable transmembrane transport protein
Phosphate metabolism
-1.08671	3.23576	1.98194e-05	8.80069e-06	0.0146417	0.00322205	SCO1845	pitH2,possible low-affinity phosphate transport protein
	-2.39255			0.00276756	0.000480783	SCO3790	phoX,conserved hypothetical protein/PhoX family protein
	-2.31517			0.0444696	0.0117753	SCO4228	phoU,phosphate signaling complex protein PhoU
-3.23468	-1.28009	8.17307e-09	3.462e-09	0.00399891	0.000724375	SCO4229	phoR, two-component sensor histidine kinase
-3.26657	-1.73722	5.52813e-06	2.41703e-06	0.00384394	0.000692449	SCO4230	phoP,response regulator transcription factor
-6.47146		5.20593e-08	2.21142e-08			SCO4139	pstB, phosphate ABC transport system ATP-binding protein
-6.45037		7.61506e-08	3.23785e-08			SCO4140	pstA, phosphate ABC transport system permease protein
-6.41928		1.35282e-08	5.73038e-09			SCO4141	pstC, phosphate ABC transport system permease protein
-6.41363		5.7717e-06	2.52121e-06			SCO4142	pstS, phosphate-binding protein precursor
	3.23266			0.000460091	6.35913e-05	SCO6814	putative ABC transport protein ATP-binding component
	2.93988			0.00281216	0.000490788	SCO6815	bi-domain ABC transporter permease protein
	2.75031			0.0069217	0.00137462	SCO6816	putative ABC transporter binding lipoprotein
Energy metabolism
Oxidative Phosphorylation /NADH dehydrogenase (Complex I)
1.2337	1.89931	0.000226906	0.000105808	1.06119e-05	1.15805e-06	SCO4563	nuoB, NADH dehydrogenase subunit
1.58606	2.08144	0.00397334	0.00201695	0.000348496	4.58603e-05	SCO4564	nuoC, NADH dehydrogenase subunit
1.64391	2.03881	0.00593371	0.00305492	3.13795e-05	3.56914e-06	SCO4565	nuoD, NADH dehydrogenase subunit
1.60716	1.97771	0.000121183	5.56092e-05	7.80182e-05	9.2182e-06	SCO4566	nuoE, NADH dehydrogenase subunit
1.92829	1.99174	0.00186456	0.000920313	1.94681e-05	2.16356e-06	SCO4567	nuoF, NADH dehydrogenase subunit
1.72776	1.8926	5.27932e-05	2.39083e-05	0.00016907	2.08243e-05	SCO4568	nuoG, NADH dehydrogenase subunit
1.65207	1.87242	0.00152814	0.00074905	0.000457461	6.14842e-05	SCO4569	nuoH,NADH dehydrogenase subunit
1.65372	1.86604	0.00182878	0.000901185	0.000489797	6.63215e-05	SCO4570	nuoI, NADH dehydrogenase subunit
1.4302	2.06436	0.000648811	0.000311003	0.00373843	0.000651695	SCO4571	nuoJ, NADH dehydrogenase subunit
1.4957	1.76714	0.000236538	0.000110394	0.00958765	0.00193869	SCO4572	nuoK, NADH dehydrogenase subunit
1.53716	1.81306	0.00183302	0.000903642	0.000458719	6.17454e-05	SCO4573	nuoL, NADH dehydrogenase subunit
1.46596	2.10345	0.00367855	0.00185624	0.00327042	0.000558956	SCO4574	nuoM, NADH dehydrogenase subunit
1.32344	2.07996	0.000204532	9.50054e-05	0.000888538	0.000128869	SCO4575	nuoN, NADH dehydrogenase subunit
Fatty acid beta-oxidation
	2.26534			0.000119504	1.44076e-05	SCO0364	putative enoyl-CoA hydratase
1.59525	2.30243	0.00520874	0.00266809	0.00107085	0.000159393	SCO1838	putative enoyl-CoA hydratase/isomerase
	1.61171			1.66764e-05	1.84327e-06	SCO6026	fatty acid oxidation complex alpha-subunit
	1.16934			0.000714684	0.000101934	SCO6701	pcaF, beta-ketoadipyl-CoA thiolase
	1.23469			0.00126524	0.000192134	SCO6732	putative fatty acid oxidative multifunctional enzyme
1.97791	-2.38069	0.0032597	0.00163835	0.000169989	2.10398e-05	SCO6967	pcaF, beta-ketoadipyl-CoA thiolase
Fatty acid biosynthesis
	-2.2377			0.000297607	3.85068e-05	SCO0428	putative tetR family transcriptional regulator
1.97199		0.000475993	0.000226159			SCO0548	fabB2, putative 3-oxoacyl-(acyl-carrier-protein) synthase
	-1.32631			0.00413141	0.000736774	SCO1815	fabG, probable 3-oxacyl-(acyl-carrier-protein) reductase
	-1.62542			0.000138336	1.68723e-05	SCO1831	putative oxidoreductase
1.11247	-2.18769	0.000397403	0.000187942	0.0427764	0.0110867	SCO2386	fasR (aratınca sco2386 çıkıyor)
	-1.16854			0.000366981	4.89554e-05	SCO2387	fabD, malonyl CoA:acyl carrier protein malonyltransferase
2.36488	2.7851	0.00318588	0.00159933	0.0296031	0.0071677	SCO3248	fabF3, putative 3-oxoacyl-[acyl carrier protein] synthase II
Morphological Differentiation
Development of vegetative mycelium
	1.59417			0.000169487	2.10117e-05	SCO5396	fliP,putative cellulose-binding protein
1.16421		4.09136e-05	1.8389e-05			SCO5397	scy,large Ala/Glu-rich protein/polarized growth protein Scy
Development of aerial mycelium
Transition from vegetative mycelium to aerial mycelium
	1.96104			0.000513359	7.07477e-05	SCO3323	bldN,putative RNA polymerase sigma factor
	1.8358			8.25049e-06	8.90424e-07	SCO4768	bldM,putative two-component regulator
	1.38109			0.000536319	7.42347e-05	SCO5112	bldKa, BldKA, putative ABC transport system integral membrane protein
-1.1663	2.18225	1.14874e-05	5.06632e-06	0.00104569	0.000156907	SCO5113	bldKb, BldKB, putative ABC transport system lipoprotein
-1.29414	1.29401	0.000119636	5.49711e-05	0.00444841	0.000811155	SCO5114	bldKc, BldKC, putative ABC transport system integral membrane protein
-1.57955	1.70775	8.02013e-06	3.51946e-06	0.000127418	1.54384e-05	SCO5115	bldKd, BldKD, putative ABC transporter intracellular ATPase subunit
Hydrophobic cover formation
1.44377	2.39558	2.3107e-07	9.87587e-08	6.38946e-05	7.48534e-06	SCO1674	chpC,possible secreted protein
	2.34786			0.000245274	3.12928e-05	SCO1675	chpH,possible small membrane protein
-1.44205	1.60074	0.0017439	0.000858659	0.0306217	0.00750647	SCO1800	chpE,possible small secreted protein
1.22728	1.97531	8.57428e-05	3.90881e-05	1.53122e-05	1.68941e-06	SCO2699	chpG,possible small membrane protein
1.30425	2.34472	0.0226128	0.0121998	0.0130103	0.00278476	SCO6681	ramC,putative serine/threonine protein kinase
2.22064	3.76539	0.00627635	0.00324517	0.0284732	0.00687127	SCO6682	ramS,hypothetical protein SC5A7.32
1.91535		0.00920428	0.00483474			SCO6683	ramA, putative ABC transporter
2.14818		0.00873645	0.00457674			SCO6684	ramB, putative ABC transporter
1.96054	2.5735	0.000388622	0.000184023	0.0462565	0.0122021	SCO6685	ramR, putative two-component system response regulator
	1.70876			0.000298682	3.90054e-05	SCO7257	chpB,possible secreted protein
Development of Spore Chain
Transition from aerial mycelium to spore chain
	-1.41721			0.000161598	2.01308e-05	SCO3034	whiB, sporulation regulatory protein
	-5.62278			0.0377197	0.00964747	SCO4767	whiD,probable regulatory protein
	-1.577			0.000437721	5.98849e-05	SCO5621	whiG, RNA polymerase sigma factor WhiG
	-3.64375			3.1708e-07	3.31391e-08	SCO6029	whiI,probable two-component regulator
Septation and maturation of spore chains
3.65088		9.36344e-05	4.27984e-05			SCO0409	sapA, spore-associated protein precursor
	-4.42008			0.00877677	0.00179585	SCO1416	ssfA,possible membrane protein
2.18417	1.42982	0.000155001	7.16559e-05	3.47425e-09	3.57531e-10	SCO1541	ssgB,probable regulator
	1.33531			2.17371e-05	2.45932e-06	SCO3887	parB,possible partitioning or sporulation protein
	1.06324			1.29245e-05	1.43116e-06	SCO3926	ssgA,probable regulator
	1.31393			0.00141972	0.000223852	SCO4069	sarA,possible integral membrane protein
-2.35955		1.83632e-06	7.93675e-07			SCO7175	ssgF, possible regulator
Other
	1.39481			0.00194811	0.000318497	SCO7657	hyaS,putative secreted protein
RNA-seq quantification
	-2.61976			0.000220891	2.64042e-05	SCO4878	possible glycosyltransferase
-7.15093	-5.4511	0.000264004	0.000122842	0.000248837	2.99443e-05	SCO6214	probable permease
	4.60644			4.09538e-08	4.19723e-09	SCO6577	conserved hypothetical protein SC3F9.12
